# Supplementary material for: Chemically Fueled, Active Droplets Prevent the Aging of Peptides into Amyloid-Like Fibers
Source: J Am Chem Soc. 2025 Nov 6;147(46):42472–81. doi: 10.1021/jacs.5c12831 (PMC12636012; doi:10.1021/jacs.5c12831)
Supplement: Supplementary file 4 [file ja5c12831_si_004.xlsx]

## Sheet: idle
min		h
Time sec	corrected time sec	Time	replicate 1	replicat2	replicate3		normalized 1	normalized 2	normalized 3			mean normalized	error normalized
0	0	0	4.653	3.696	0.8349		0.00752547	0.0101316	0.00354522			0.00882853	0.00331698
120.06	120.06	0.03335	4.607	4.63	0.8764		0.00745108	0.0126919	0.00372144			0.0100715	0.00450639
240.17	240.17	0.0667139	5.431	5.038	0.8549		0.00878376	0.0138103	0.00363015			0.011297	0.00509021
360.24	360.24	0.100067	5.051	4.898	0.9389		0.00816917	0.0134265	0.00398684			0.0107979	0.00473004
480.31	480.31	0.133419	5.234	5.012	0.834		0.00846515	0.013739	0.0035414			0.0111021	0.00509982
600.37	600.37	0.166769	5.312	5.033	0.9187		0.0085913	0.0137966	0.00390106			0.0111939	0.00495
720.45	720.45	0.200125	5.408	4.875	0.911		0.00874656	0.0133635	0.00386837			0.011055	0.00474816
840.54	840.54	0.233483	5.322	5.12	0.8967		0.00860747	0.0140351	0.00380764			0.0113213	0.00511693
960.61	960.61	0.266836	5.664	5.381	0.9059		0.0091606	0.0147505	0.00384671			0.0119556	0.0054525
1080.69	1080.69	0.300192	5.503	5.284	0.9743		0.00890021	0.0144846	0.00413715			0.0116924	0.00517918
1200.78	1200.78	0.33355	5.396	5.494	0.6842		0.00872716	0.0150603	0.00290531			0.0118937	0.00607929
1320.87	1320.87	0.366908	5.501	5.377	0.8614		0.00889698	0.0147396	0.00365775			0.0118183	0.00554365
1441.01	1441.01	0.400281	6.111	5.827	0.7758		0.00988355	0.0159731	0.00329427			0.0129283	0.00634108
1561.05	1561.05	0.433625	5.812	5.596	0.9111		0.00939997	0.0153399	0.00386879			0.0123699	0.00573677
1681.18	1681.18	0.466994	5.707	5.651	0.812		0.00923015	0.0154907	0.00344798			0.0123604	0.00602293
1801.27	1801.27	0.500353	5.787	5.895	0.8413		0.00935953	0.0161595	0.0035724			0.0127595	0.00630036
1921.31	1921.31	0.533697	5.784	5.672	0.927		0.00935468	0.0155482	0.00393631			0.0124515	0.00581028
2041.37	2041.37	0.567047	6.173	6.068	0.9509		0.00998383	0.0166338	0.00403779			0.0133088	0.00630127
2161.46	2161.46	0.600406	6.008	6.05	1.045		0.00971697	0.0165844	0.00443737			0.0131507	0.0060908
2281.5	2281.5	0.63375	5.989	5.805	0.8015		0.00968624	0.0159128	0.0034034			0.0127995	0.00625474
2401.58	2401.58	0.667106	6.493	6.37	0.9956		0.0105014	0.0174616	0.0042276			0.0139815	0.00661998
2521.72	2521.72	0.700478	6.399	6.501	0.9284		0.0103493	0.0178207	0.00394225			0.014085	0.00694603
2641.76	2641.76	0.733822	6.545	6.113	0.7858		0.0105855	0.0167571	0.00333673			0.0136713	0.0067174
2761.85	2761.85	0.767181	6.564	6.373	0.964		0.0106162	0.0174698	0.00409342			0.014043	0.0066889
2881.93	2881.93	0.800536	6.421	6.184	0.7661		0.0103849	0.0169518	0.00325308			0.0136683	0.00685128
3002.02	3002.02	0.833894	6.79	6.564	0.9167		0.0109817	0.0179934	0.00389257			0.0144876	0.00705046
3122.11	3122.11	0.867253	6.591	6.468	0.8844		0.0106599	0.0177303	0.00375541			0.0141951	0.00698759
3242.2	3242.2	0.900611	6.29	6.577	0.9186		0.0101731	0.0180291	0.00390064			0.0141011	0.00707899
3362.29	3362.29	0.933969	6.882	7.11	0.9371		0.0111305	0.0194901	0.00397919			0.0153103	0.00776331
3482.33	3482.33	0.967314	6.889	6.635	0.9517		0.0111418	0.018188	0.00404119			0.0146649	0.00707345
3602.46	3602.46	1.00068	7.015	6.979	0.7541		0.0113456	0.019131	0.00320212			0.0152383	0.00796512
3722.55	3722.55	1.03404	7.272	7.005	1.024		0.0117613	0.0192023	0.0043482			0.0154818	0.00742706
3842.72	3842.72	1.06742	6.726	7.007	0.7474		0.0108782	0.0192078	0.00317367			0.015043	0.00801909
3962.72	3962.72	1.10076	7.193	7.185	0.8807		0.0116335	0.0196957	0.0037397			0.0156646	0.00797816
4082.89	4082.89	1.13414	7.522	7.119	0.8067		0.0121656	0.0195148	0.00342548			0.0158402	0.00805468
4202.93	4202.93	1.16748	7.207	6.855	0.831		0.0116562	0.0187911	0.00352866			0.0152236	0.0076366
4323.02	4323.02	1.20084	7.405	7.314	0.9458		0.0119764	0.0200493	0.00401614			0.0160129	0.00801667
4443.06	4443.06	1.23418	7.295	6.814	0.8489		0.0117985	0.0186787	0.00360467			0.0152386	0.00754656
4563.19	4563.19	1.26755	7.708	7.587	0.9357		0.0124664	0.0207977	0.00397325			0.0166321	0.00841235
4683.23	4683.23	1.3009	7.398	7.754	0.8588		0.0119651	0.0212555	0.00364671			0.0166103	0.00880886
4803.32	4803.32	1.33426	7.281	7.64	0.714		0.0117758	0.020943	0.00303185			0.0163594	0.0089564
4923.41	4923.41	1.36761	8.016	7.473	0.8284		0.0129646	0.0204852	0.00351762			0.0167249	0.00850199
5043.5	5043.5	1.40097	8.13	7.642	0.8369		0.013149	0.0209485	0.00355372			0.0170487	0.00871281
5163.54	5163.54	1.43432	8.134	8.028	1.05		0.0131554	0.0220066	0.0044586			0.017581	0.0087741
5283.62	5283.62	1.46767	7.65	7.763	0.786		0.0123726	0.0212802	0.00333758			0.0168264	0.00897136
5403.76	5403.76	1.50104	8.718	8.048	0.7025		0.0141	0.0220614	0.00298301			0.0180807	0.00958259
5523.8	5523.8	1.53439	8.587	7.754	0.7371		0.0138881	0.0212555	0.00312994			0.0175718	0.00911548
5643.88	5643.88	1.56774	8.464	8.064	0.8929		0.0136891	0.0221053	0.00379151			0.0178972	0.00916686
5763.92	5763.92	1.60109	8.729	7.615	0.7912		0.0141177	0.0208745	0.00335966			0.0174961	0.00883325
5884.06	5884.06	1.63446	8.117	8.528	0.9338		0.0131279	0.0233772	0.00396518			0.0182526	0.00971107
6004.15	6004.15	1.66782	8.573	8.356	0.8348		0.0138654	0.0229057	0.0035448			0.0183856	0.00968751
6124.19	6124.19	1.70116	8.273	8.008	0.7804		0.0133802	0.0219518	0.0033138			0.017666	0.00932896
6244.28	6244.28	1.73452	8.104	8.143	1.001		0.0131069	0.0223218	0.00425053			0.0177144	0.00903624
6364.36	6364.36	1.76788	8.925	8.152	0.9067		0.0144347	0.0223465	0.00385011			0.0183906	0.00928032
6484.45	6484.45	1.80124	8.667	8.374	0.7134		0.0140175	0.022955	0.0030293			0.0184863	0.00998044
6604.54	6604.54	1.83459	8.674	9.034	0.8071		0.0140288	0.0247643	0.00342718			0.0193965	0.0106686
6724.62	6724.62	1.86795	8.596	8.451	0.7122		0.0139026	0.0231661	0.0030242			0.0185344	0.0100817
6844.71	6844.71	1.90131	8.688	8.784	0.8238		0.0140514	0.0240789	0.00349809			0.0190652	0.0102915
6964.8	6964.8	1.93467	9.203	8.332	0.957		0.0148844	0.0228399	0.00406369			0.0188621	0.00942447
7084.84	7084.84	1.96801	8.81	9.225	0.9498		0.0142487	0.0252878	0.00403312			0.0197683	0.01063
7204.93	7204.93	2.00137	9.342	8.846	0.895		0.0151092	0.0242489	0.00380042			0.019679	0.0102434
7325.02	7325.02	2.03473	8.72	8.588	0.9453		0.0141032	0.0235417	0.00401401			0.0188224	0.00976563
7445.1	7445.1	2.06808	8.452	9.172	0.8832		0.0136697	0.0251425	0.00375032			0.0194061	0.0107055
7565.18	7565.18	2.10144	9.426	8.731	0.785		0.015245	0.0239337	0.00333333			0.0195893	0.0103421
7685.3	7685.3	2.13481	9.717	9.436	0.9231		0.0157157	0.0258662	0.00391975			0.020791	0.0109835
7805.35	7805.35	2.16815	9.285	8.952	0.7382		0.015017	0.0245395	0.00313461			0.0197782	0.0107241
7925.48	7925.48	2.20152	9.714	9.036	0.9892		0.0157108	0.0247697	0.00420042			0.0202403	0.010309
8045.47	8045.47	2.23485	9.472	9.524	0.8774		0.0153194	0.0261075	0.00372569			0.0207134	0.0111933
8165.62	8165.62	2.26823	10.21	9.173	0.8549		0.016513	0.0251453	0.00363015			0.0208292	0.0108273
8285.75	8285.75	2.3016	9.309	9.349	0.9335		0.0150558	0.0256277	0.00396391			0.0203418	0.010833
8405.84	8405.84	2.33496	9.919	9.491	0.9358		0.0160424	0.026017	0.00397367			0.0210297	0.0110382
8525.88	8525.88	2.3683	10.15	9.184	0.9037		0.016416	0.0251754	0.00383737			0.0207957	0.0107258
8645.97	8645.97	2.40166	9.91	9.736	0.8361		0.0160278	0.0266886	0.00355032			0.0213582	0.011581
8766.07	8766.07	2.43502	9.714	9.485	0.7846		0.0157108	0.0260005	0.00333163			0.0208557	0.0113505
8886.15	8886.15	2.46837	10.14	9.769	0.874		0.0163998	0.0267791	0.00371125			0.0215894	0.0115532
9006.23	9006.23	2.50173	10.17	9.455	0.7249		0.0164483	0.0259183	0.00307813			0.0211833	0.0114755
9126.32	9126.32	2.53509	10.71	9.662	0.862		0.0173217	0.0264857	0.0036603			0.0219037	0.0114863
9246.43	9246.43	2.56845	9.94	9.811	0.8582		0.0160763	0.0268942	0.00364416			0.0214853	0.0116344
9366.54	9366.54	2.60182	9.98	10.02	0.9879		0.016141	0.0274671	0.0041949			0.0218041	0.0116375
9486.58	9486.58	2.63516	10.57	10.39	1.038		0.0170953	0.0284814	0.00440764			0.0227883	0.0120427
9606.67	9606.67	2.66852	10.96	9.785	0.7398		0.017726	0.0268229	0.0031414			0.0222745	0.0119463
9726.76	9726.76	2.70188	10.67	10.41	0.9356		0.017257	0.0285362	0.00397282			0.0228966	0.0122953
9846.8	9846.8	2.73522	10.68	10	0.9113		0.0172732	0.0274123	0.00386964			0.0223427	0.011809
9966.88	9966.88	2.76858	10.83	10.36	0.9201		0.0175158	0.0283991	0.00390701			0.0229574	0.0122713
10087	10087	2.80194	10.53	10.55	0.9383		0.0170306	0.02892	0.00398429			0.0229753	0.0124723
10207.1	10207.1	2.83529	11.4	10	0.7804		0.0184377	0.0274123	0.0033138			0.022925	0.0121793
10327.1	10327.1	2.86864	10.7	10.3	0.8044		0.0173055	0.0282346	0.00341571			0.0227701	0.0124389
10447.2	10447.2	2.902	11.28	10.9	0.805		0.0182436	0.0298794	0.00341826			0.0240615	0.0132626
10567.3	10567.3	2.93535	10.91	10.39	0.877		0.0176452	0.0284814	0.00372399			0.0230633	0.0124107
10687.4	10687.4	2.96871	10.95	10.94	0.8738		0.0177098	0.029989	0.0037104			0.0238494	0.0131487
10807.5	10807.5	3.00207	11.29	10.54	0.8965		0.0182597	0.0288925	0.00380679			0.0235761	0.0125913
10927.5	10927.5	3.03543	10.75	10.63	0.9193		0.0173864	0.0291393	0.00390361			0.0232628	0.0126277
11047.6	11047.6	3.06879	10.96	10.85	0.7005		0.017726	0.0297423	0.00297452			0.0237342	0.0134072
11167.7	11167.7	3.10213	10.83	10.74	0.9323		0.0175158	0.0294408	0.00395881			0.0234783	0.0127497
11287.8	11287.8	3.13549	11.52	11.03	0.8602		0.0186317	0.0302357	0.00365265			0.0244337	0.0133272
11407.8	11407.8	3.16884	11.1	11.07	0.7928		0.0179525	0.0303454	0.00336645			0.0241489	0.0135043
11527.9	11527.9	3.2022	11.73	11.14	0.8128		0.0189714	0.0305373	0.00345138			0.0247543	0.013591
11648	11648	3.23556	11.92	11.08	0.8924		0.0192787	0.0303728	0.00378938			0.0248257	0.0133521
11768.1	11768.1	3.26892	11.81	11.71	0.9462		0.0191008	0.0320998	0.00401783			0.0256003	0.0140539
11888.1	11888.1	3.30226	11.92	10.83	0.9301		0.0192787	0.0296875	0.00394947			0.0244831	0.0129472
12008.2	12008.2	3.33562	11.68	11.35	0.7848		0.0188905	0.0311129	0.00333248			0.0250017	0.0139236
12128.3	12128.3	3.36898	12.04	11.33	0.8407		0.0194727	0.0310581	0.00356985			0.0252654	0.0138005
12248.4	12248.4	3.40234	12.13	11.34	0.951		0.0196183	0.0310855	0.00403822			0.0253519	0.0135757
12368.5	12368.5	3.43569	11.99	11.41	0.8126		0.0193919	0.0312774	0.00345053			0.0253346	0.0139626
12488.6	12488.6	3.46905	12.38	11.62	0.8734		0.0200226	0.0318531	0.0037087			0.0259379	0.0141316
12608.6	12608.6	3.5024	12.21	12.03	0.69		0.0197477	0.032977	0.00292994			0.0263623	0.0150592
12728.7	12728.7	3.53575	12.04	11.94	0.8158		0.0194727	0.0327303	0.00346412			0.0261015	0.0146546
12848.8	12848.8	3.56911	12.01	11.8	0.889		0.0194242	0.0323465	0.00377495			0.0258854	0.0143074
12968.8	12968.8	3.60246	12.66	11.77	0.8983		0.0204755	0.0322643	0.00381444			0.0263699	0.0142943
13089	13089	3.63584	12.16	12.01	0.8887		0.0196668	0.0329221	0.00377367			0.0262945	0.0145941
13209.1	13209.1	3.66919	12.55	12.1	0.9178		0.0202976	0.0331689	0.00389724			0.0267332	0.0146712
13329.2	13329.2	3.70256	12.61	11.89	0.9983		0.0203946	0.0325932	0.00423907			0.0264939	0.014223
13449.2	13449.2	3.7359	12.6	11.76	0.8865		0.0203785	0.0322368	0.00376433			0.0263076	0.0143023
13569.3	13569.3	3.76926	12.64	11.37	0.8648		0.0204432	0.0311678	0.00367219			0.0258055	0.0138581
13689.4	13689.4	3.80262	12.96	12.28	0.9412		0.0209607	0.0336623	0.0039966			0.0273115	0.0148838
13809.5	13809.5	3.83599	12.37	12.18	0.8442		0.0200065	0.0333882	0.00358471			0.0266973	0.0149275
13929.6	13929.6	3.86933	12.57	13.06	0.885		0.0203299	0.0358004	0.00375796			0.0280652	0.0160244
14049.7	14049.7	3.90269	12.37	12.33	0.8525		0.0200065	0.0337993	0.00361996			0.0269029	0.0151083
14169.8	14169.8	3.93604	12.7	11.83	0.8965		0.0205402	0.0324287	0.00380679			0.0264845	0.0143791
14289.8	14289.8	3.96939	13.16	12.38	0.8431		0.0212842	0.0339364	0.00358004			0.0276103	0.0152481
14409.8	14409.8	4.00273	12.99	12.63	0.7093		0.0210092	0.0346217	0.00301189			0.0278155	0.0158555
14529.9	14529.9	4.03609	12.78	12	0.7201		0.0206696	0.0328947	0.00305775			0.0267822	0.0149993
14650	14650	4.06945	12.93	12.07	0.845		0.0209122	0.0330866	0.00358811			0.0269994	0.014824
14770.1	14770.1	4.10281	13.44	12.18	0.8944		0.021737	0.0333882	0.00379788			0.0275626	0.0149061
14890.2	14890.2	4.13617	13.25	12.23	0.8776		0.0214297	0.0335252	0.00372654			0.0274775	0.014987
15010.3	15010.3	4.16952	13.83	12.96	0.699		0.0223678	0.0355263	0.00296815			0.028947	0.0163785
15130.4	15130.4	4.20288	12.89	12.77	0.8536		0.0208475	0.0350055	0.00362463			0.0279265	0.0157154
15250.4	15250.4	4.23623	12.91	12.9	0.9318		0.0208798	0.0353618	0.00395669			0.0281208	0.0157184
15370.5	15370.5	4.26958	13.18	12.82	0.8797		0.0213165	0.0351425	0.00373546			0.0282295	0.0157409
15490.6	15490.6	4.30295	13.47	12.71	0.8433		0.0217855	0.034841	0.00358089			0.0283133	0.0157006
15610.7	15610.7	4.3363	13.09	13.17	0.7338		0.021171	0.036102	0.00311592			0.0286365	0.0165177
15730.8	15730.8	4.36966	13.58	12.58	0.8953		0.0219634	0.0344846	0.0038017			0.028224	0.0154276
15850.9	15850.9	4.40301	13.53	12.53	0.7956		0.0218826	0.0343476	0.00337834			0.0281151	0.0155825
15970.9	15970.9	4.43636	13.1	12.69	0.8582		0.0211871	0.0347862	0.00364416			0.0279867	0.0156126
16091	16091	4.46972	13.5	12.6	0.8133		0.0218341	0.0345395	0.0034535			0.0281868	0.0156291
16211.1	16211.1	4.50307	14.09	12.59	0.7549		0.0227883	0.0345121	0.00320552			0.0286502	0.0158168
16331.1	16331.1	4.53643	13.92	12.9	0.8531		0.0225133	0.0353618	0.00362251			0.0289376	0.0159652
16451.2	16451.2	4.56979	13.42	13.21	0.8853		0.0217047	0.0362116	0.00375924			0.0289581	0.0162565
16571.3	16571.3	4.60313	13.29	12.92	0.9215		0.0214944	0.0354167	0.00391295			0.0284555	0.0157872
16691.4	16691.4	4.6365	13.23	13.37	0.7993		0.0213974	0.0366502	0.00339406			0.0290238	0.016647
16811.5	16811.5	4.66986	14.13	13.36	0.8235		0.022853	0.0366228	0.00349682			0.0297379	0.0166413
16931.6	16931.6	4.70322	13.39	13.46	0.8048		0.0216562	0.0368969	0.00341741			0.0292765	0.0167621
17051.7	17051.7	4.73658	13.85	13.22	0.9423		0.0224001	0.036239	0.00400127			0.0293196	0.0161725
17171.8	17171.8	4.76993	13.34	12.92	0.901		0.0215753	0.0354167	0.0038259			0.028496	0.0158356
17291.8	17291.8	4.80329	13.57	13.55	0.8746		0.0219473	0.0371436	0.0037138			0.0295455	0.0167379
17411.9	17411.9	4.83665	13.95	13.94	0.7482		0.0225619	0.0382127	0.00317707			0.0303873	0.017551
17532	17532	4.87001	14.01	13.51	0.8361		0.0226589	0.037034	0.00355032			0.0298464	0.0167975
17652.1	17652.1	4.90337	13.78	13.56	0.734		0.0222869	0.0371711	0.00311677			0.029729	0.017072
17772.2	17772.2	4.93671	13.69	13.51	0.7993		0.0221414	0.037034	0.00339406			0.0295877	0.0168567
17892.2	17892.2	4.97007	13.56	13.73	0.9331		0.0219311	0.0376371	0.00396221			0.0297841	0.0168501
18012.3	18012.3	5.00343	13.61	13.72	0.8579		0.022012	0.0376096	0.00364289			0.0298108	0.0170022
18132.4	18132.4	5.03677	14.3	13.25	0.9704		0.0231279	0.0363213	0.00412059			0.0297246	0.0161876
18252.6	18252.6	5.07016	14.29	14.53	0.8752		0.0231118	0.03983	0.00371635			0.0314709	0.0180734
18372.6	18372.6	5.1035	13.75	14.05	0.8741		0.0222384	0.0385143	0.00371168			0.0303763	0.0174134
18492.7	18492.7	5.13686	14.24	13.4	0.7801		0.0230309	0.0367325	0.00331253			0.0298817	0.0168
18612.8	18612.8	5.17021	14.17	13.34	0.7141		0.0229177	0.036568	0.00303227			0.0297428	0.0168642
18732.9	18732.9	5.20357	14.24	13.99	0.8502		0.0230309	0.0383498	0.00361019			0.0306903	0.0174101
18853	18853	5.23693	14.02	14.72	0.8934		0.0226751	0.0403509	0.00379363			0.031513	0.0182819
18973	18973	5.27028	14.59	14.48	0.9658		0.023597	0.039693	0.00410106			0.031645	0.017823
19093.1	19093.1	5.30363	14.72	14.14	0.8563		0.0238072	0.038761	0.00363609			0.0312841	0.0176269
19213.2	19213.2	5.33699	14.18	13.7	0.742		0.0229339	0.0375548	0.00315074			0.0302443	0.0172665
19333.2	19333.2	5.37035	14.27	13.99	0.8298		0.0230794	0.0383498	0.00352357			0.0307146	0.017457
19453.3	19453.3	5.40369	14.45	14.05	0.8556		0.0233705	0.0385143	0.00363312			0.0309424	0.0174909
19573.4	19573.4	5.43706	14.42	14.18	0.8441		0.023322	0.0388706	0.00358429			0.0310963	0.0176846
19693.6	19693.6	5.47044	14.53	13.82	0.8031		0.0234999	0.0378838	0.00341019			0.0306918	0.0173153
19813.5	19813.5	5.50376	14.54	13.83	0.9073		0.0235161	0.0379112	0.00385265			0.0307136	0.017097
19933.6	19933.6	5.53712	14.25	14.05	0.8879		0.0230471	0.0385143	0.00377028			0.0307807	0.0174068
20053.9	20053.9	5.57052	14.34	13.82	0.7471		0.0231926	0.0378838	0.0031724			0.0305382	0.0174237
20174	20174	5.60388	14.78	14.14	0.8862		0.0239043	0.038761	0.00376306			0.0313326	0.0175653
20294	20294	5.63722	14.65	14.82	0.9248		0.023694	0.040625	0.00392696			0.0321595	0.0183673
20413.9	20413.9	5.67054	14.22	14.09	0.6407		0.0229985	0.0386239	0.00272059			0.0308112	0.0180018
20534.2	20534.2	5.70393	15.03	14.24	0.9071		0.0243086	0.0390351	0.0038518			0.0316718	0.0176692
20654.2	20654.2	5.73729	14.68	14.59	0.8288		0.0237425	0.0399945	0.00351932			0.0318685	0.0182736
20774.3	20774.3	5.77065	14.64	14.49	0.7983		0.0236778	0.0397204	0.00338981			0.0316991	0.0182066
20894.5	20894.5	5.80402	14.58	14.23	0.8724		0.0235808	0.0390077	0.00370446			0.0312942	0.0176983
21014.5	21014.5	5.83737	14.67	14.07	0.772		0.0237263	0.0385691	0.00327813			0.0311477	0.0177195
21134.6	21134.6	5.87072	14.69	14.35	0.852		0.0237587	0.0393366	0.00361783			0.0315477	0.0179079
21254.7	21254.7	5.90408	14.7	14.15	0.7701		0.0237749	0.0387884	0.00327006			0.0312816	0.0178298
21374.8	21374.8	5.93744	14.96	14.41	0.7862		0.0241954	0.0395011	0.00333843			0.0318482	0.0181522
21494.9	21494.9	5.9708	14.76	14.57	0.9006		0.0238719	0.0399397	0.0038242			0.0319058	0.0180943
21614.9	21614.9	6.00414	14.99	14.26	0.8843		0.0242439	0.0390899	0.00375499			0.0316669	0.0177424
21735	21735	6.03751	14.69	14.52	0.8102		0.0237587	0.0398026	0.00344034			0.0317807	0.018223
21855.1	21855.1	6.07086	14.87	14.24	1.016		0.0240498	0.0390351	0.00431423			0.0315425	0.0174145
21975.2	21975.2	6.10423	14.75	14.28	1.009		0.0238557	0.0391447	0.0042845			0.0315002	0.0174739
22095.3	22095.3	6.13757	15.54	14.43	0.877		0.0251334	0.0395559	0.00372399			0.0323447	0.0180291
22215.3	22215.3	6.17093	14.65	14.89	0.6216		0.023694	0.0408169	0.00263949			0.0322554	0.0191224
22335.7	22335.7	6.20436	15.14	14.08	0.88		0.0244865	0.0385965	0.00373673			0.0315415	0.017535
22455.5	22455.5	6.23763	15.15	14.69	0.8398		0.0245027	0.0402686	0.00356603			0.0323857	0.0184119
22575.6	22575.6	6.27099	15.05	14.95	0.8602		0.0243409	0.0409814	0.00365265			0.0326611	0.0187009
22695.9	22695.9	6.30442	15.5	14.79	0.831		0.0250687	0.0405428	0.00352866			0.0328058	0.0185897
22816	22816	6.33779	15.04	14.21	0.7001		0.0243248	0.0389529	0.00297282			0.0316388	0.0180944
22936.1	22936.1	6.37114	15.12	14.88	0.82		0.0244541	0.0407895	0.00348195			0.0326218	0.0187017
23056.2	23056.2	6.40451	15.45	15.33	0.8765		0.0249879	0.042023	0.00372187			0.0335054	0.0191895
23176.5	23176.5	6.43792	15.46	14.61	0.9727		0.025004	0.0400493	0.00413036			0.0325267	0.0180381
23296.6	23296.6	6.47128	15.69	14.71	0.8285		0.025376	0.0403235	0.00351805			0.0328497	0.0185105
23416.7	23416.7	6.50464	15.57	14.71	0.8091		0.025182	0.0403235	0.00343567			0.0327527	0.0185422
23536.5	23536.5	6.53791	15.24	14.82	0.8954		0.0246482	0.040625	0.00380212			0.0326366	0.018465
23656.8	23656.8	6.57133	14.82	15.46	0.9362		0.0239689	0.0423794	0.00397537			0.0331742	0.0192074
23776.9	23776.9	6.60469	15.17	14.73	0.9211		0.024535	0.0403783	0.00391125			0.0324567	0.0182857
23896.7	23896.7	6.63797	16.25	14.38	0.9257		0.0262817	0.0394189	0.00393079			0.0328503	0.0179423
24017	24017	6.6714	15.27	15.31	0.7128		0.0246967	0.0419682	0.00302675			0.0333325	0.0195121
24137.1	24137.1	6.70476	14.5	14.81	0.9823		0.0234514	0.0405976	0.00417113			0.0320245	0.0182236
24257.2	24257.2	6.73811	15.82	14.55	0.8592		0.0255863	0.0398849	0.00364841			0.0327356	0.0182519
24377.3	24377.3	6.77147	15.49	15.26	0.7996		0.0250526	0.0418311	0.00339533			0.0334419	0.0192694
24497.4	24497.4	6.80483	15.3	15.3	0.8807		0.0247453	0.0419408	0.0037397			0.033343	0.0191322
24617.5	24617.5	6.83819	15.23	14.85	0.7153		0.0246321	0.0407072	0.00303737			0.0326696	0.0189022
24737.6	24737.6	6.87155	15.05	14.83	0.711		0.0243409	0.0406524	0.00301911			0.0324967	0.0188722
24857.6	24857.6	6.9049	15.21	14.5	1.043		0.0245997	0.0397478	0.00442887			0.0321738	0.0177189
24977.7	24977.7	6.93826	14.75	15.09	0.8585		0.0238557	0.0413651	0.00364544			0.0326104	0.018876
25097.8	25097.8	6.97161	15.51	14.94	0.9092		0.0250849	0.0409539	0.00386072			0.0330194	0.0186109
25217.9	25217.9	7.00497	15.66	15.32	0.7967		0.0253275	0.0419956	0.00338301			0.0336616	0.0193663
25338	25338	7.03833	15.6	15.05	0.8628		0.0252305	0.0412555	0.00366369			0.033243	0.0188639
25458	25458	7.07167	16.02	15.08	0.9407		0.0259098	0.0413377	0.00399448			0.0336237	0.0187653
25578.2	25578.2	7.10504	16.29	15.01	0.8664		0.0263464	0.0411458	0.00367898			0.0337461	0.0188706
25698.3	25698.3	7.13841	15.65	14.84	1.027		0.0253113	0.0406798	0.00436093			0.0329956	0.0182308
25818.3	25818.3	7.17176	16.03	14.87	0.7886		0.0259259	0.0407621	0.00334862			0.033344	0.0188397
25938.4	25938.4	7.20511	15.62	16.13	0.9337		0.0252628	0.044216	0.00396476			0.0347394	0.020137
26058.5	26058.5	7.23846	15.82	15.24	0.9777		0.0255863	0.0417763	0.00415159			0.0336813	0.0188732
26178.5	26178.5	7.27181	16.08	15.2	0.886		0.0260068	0.0416667	0.00376221			0.0338367	0.0190473
26298.6	26298.6	7.30517	15.97	15.11	0.7931		0.0258289	0.04142	0.00336773			0.0336244	0.0191292
26418.7	26418.7	7.33853	15.97	15.21	0.7422		0.0258289	0.0416941	0.00315159			0.0337615	0.0193713
26538.8	26538.8	7.37189	15.75	15.29	0.8881		0.0254731	0.0419134	0.00377113			0.0336932	0.0191315
26658.8	26658.8	7.40522	15.81	14.99	0.9634		0.0255701	0.041091	0.00409087			0.0333306	0.0185799
26778.9	26778.9	7.43858	16.06	15.26	0.7612		0.0259744	0.0418311	0.00323227			0.0339028	0.0194015
26899	26899	7.47194	15.74	15.11	1.016		0.0254569	0.04142	0.00431423			0.0334384	0.018613
27019.1	27019.1	7.50531	15.54	15.05	0.7913		0.0251334	0.0412555	0.00336008			0.0331945	0.0190178
27139.1	27139.1	7.53865	15.52	15.41	0.8802		0.0251011	0.0422423	0.00373758			0.0336717	0.0192909
27259.2	27259.2	7.572	16	15.14	0.9875		0.0258774	0.0415022	0.00419321			0.0336898	0.0187363
27379.3	27379.3	7.60536	15.87	14.88	0.8564		0.0256672	0.0407895	0.00363652			0.0332283	0.0186832
27499.4	27499.4	7.63872	16.76	15.11	0.9178		0.0271066	0.04142	0.00389724			0.0342633	0.0189363
27619.5	27619.5	7.67208	16.11	15.36	0.8105		0.0260553	0.0421053	0.00344161			0.0340803	0.0194245
27739.5	27739.5	7.70542	16.05	15.26	0.9056		0.0259583	0.0418311	0.00384544			0.0338947	0.0190781
27859.6	27859.6	7.73877	16.74	16.21	0.9149		0.0270742	0.0444353	0.00388493			0.0357548	0.0203449
27979.6	27979.6	7.77211	16.54	14.79	0.9082		0.0267508	0.0405428	0.00385648			0.0336468	0.0185304
28099.7	28099.7	7.80547	16.14	15.36	0.839		0.0261038	0.0421053	0.00356263			0.0341045	0.0193636
28219.8	28219.8	7.83884	16.15	15.7	0.769		0.02612	0.0430373	0.00326539			0.0345786	0.0199597
28339.9	28339.9	7.87219	15.82	15.84	0.7922		0.0255863	0.0434211	0.00336391			0.0345037	0.0200686
28459.9	28459.9	7.90554	15.88	14.99	0.7737		0.0256833	0.041091	0.00328535			0.0333872	0.0190102
28580	28580	7.93888	16.72	15.28	0.8095		0.0270419	0.041886	0.00343737			0.0344639	0.0193899
28700.1	28700.1	7.97225	15.87	16.3	0.95		0.0256672	0.044682	0.00403397			0.0351746	0.0203381
28820.2	28820.2	8.0056	16.16	15.47	0.7607		0.0261362	0.0424068	0.00323015			0.0342715	0.0196818
28940.3	28940.3	8.03897	16.41	15.92	0.8769		0.0265405	0.0436404	0.00372357			0.0350904	0.0200265
29060.4	29060.4	8.07232	16.62	15.45	0.8825		0.0268802	0.042352	0.00374735			0.0346161	0.0194286
29180.4	29180.4	8.10568	16.36	15.18	0.8309		0.0264596	0.0416118	0.00352824			0.0340357	0.0191738
29300.6	29300.6	8.13904	16.39	15.46	0.8912		0.0265082	0.0423794	0.00378429			0.0344438	0.0193987
29420.7	29420.7	8.17241	15.72	16.02	0.9156		0.0254246	0.0439145	0.0038879			0.0346695	0.0200326
29540.8	29540.8	8.20576	16.26	15.94	0.8796		0.0262979	0.0436952	0.00373503			0.0349965	0.0200356
29660.8	29660.8	8.23911	16.35	15.89	0.9949		0.0264435	0.0435581	0.00422463			0.0350008	0.0197219
29780.8	29780.8	8.27246	16.61	15.94	0.9345		0.026864	0.0436952	0.00396815			0.0352796	0.0199405
29901	29901	8.30582	16.68	16.41	0.8749		0.0269772	0.0449836	0.00371507			0.0359804	0.0206899
30021	30021	8.33918	16.51	16.17	0.6779		0.0267022	0.0443257	0.00287856			0.035514	0.0208007
30141.1	30141.1	8.37252	16.98	15.64	0.8096		0.0274624	0.0428728	0.00343779			0.0351676	0.0198737
30261.1	30261.1	8.40587	16.22	15.38	0.8887		0.0262332	0.0421601	0.00377367			0.0341967	0.0192856
30381.2	30381.2	8.43923	15.98	16.2	0.785		0.0258451	0.0444079	0.00333333			0.0351265	0.0205689
30501.3	30501.3	8.47259	16.61	15.55	0.8093		0.026864	0.0426261	0.00343652			0.034745	0.0197193
30621.4	30621.4	8.50595	16.89	15.89	0.7263		0.0273168	0.0435581	0.00308408			0.0354375	0.0203681
30741.5	30741.5	8.5393	16.88	15.52	0.9209		0.0273007	0.0425439	0.0039104			0.0349223	0.0194594
30861.5	30861.5	8.57265	16.93	15.89	1.032		0.0273815	0.0435581	0.00438217			0.0354698	0.0196867
30981.6	30981.6	8.606	16.21	15.84	0.8425		0.026217	0.0434211	0.00357749			0.034819	0.0199835
31101.7	31101.7	8.63937	16.57	16.22	0.8018		0.0267993	0.0444627	0.00340467			0.035631	0.0205956
31221.8	31221.8	8.67272	16.1	15.95	0.7777		0.0260391	0.0437226	0.00330234			0.0348809	0.0202627
31341.8	31341.8	8.70607	16.77	16.51	0.6927		0.0271228	0.0452577	0.0029414			0.0361902	0.02123
31461.9	31461.9	8.73942	16.39	16.35	0.9455		0.0265082	0.0448191	0.00401486			0.0356636	0.0204378
31582	31582	8.77278	16.52	16.08	0.8845		0.0267184	0.0440789	0.00375584			0.0353987	0.0202263
31702.1	31702.1	8.80615	16.26	16.28	0.9199		0.0262979	0.0446272	0.00390616			0.0354626	0.0203943
31822.2	31822.2	8.83949	16.54	15.83	0.7824		0.0267508	0.0433936	0.00332229			0.0350722	0.0201312
31942.2	31942.2	8.87282	17.14	16.71	0.8997		0.0277212	0.0458059	0.00382038			0.0367635	0.0210598
32062.3	32062.3	8.90618	17.21	16.57	0.9191		0.0278344	0.0454221	0.00390276			0.0366283	0.0208403
32182.3	32182.3	8.93954	17.13	16.23	0.9087		0.027705	0.0444901	0.0038586			0.0360976	0.0204178
32302.5	32302.5	8.97291	16.59	16.39	0.9091		0.0268316	0.0449287	0.0038603			0.0358802	0.0205824
32422.6	32422.6	9.00627	16.67	16.28	0.8477		0.026961	0.0446272	0.00359958			0.0357941	0.0205796
32542.6	32542.6	9.03961	16.76	16.89	0.8764		0.0271066	0.0462993	0.00372144			0.036703	0.0213233
32662.7	32662.7	9.07297	17.05	16.79	0.8497		0.0275756	0.0460252	0.00360807			0.0368004	0.0212683
32782.8	32782.8	9.10633	16.82	16.6	0.8226		0.0272036	0.0455044	0.00349299			0.036354	0.0210637
32903.2	32903.2	9.13978	16.7	15.98	0.8205		0.0270095	0.0438048	0.00348408			0.0354072	0.0202538
33023	33023	9.17306	17.36	16.33	0.7892		0.028077	0.0447643	0.00335117			0.0364206	0.0208362
33143.3	33143.3	9.20649	17.2	16.77	0.8688		0.0278182	0.0459704	0.00368917			0.0368943	0.0212109
33263.4	33263.4	9.23983	16.43	16.89	0.7898		0.0265729	0.0462993	0.00335372			0.0364361	0.0214965
33383.5	33383.5	9.27319	16.97	16.47	0.8079		0.0274462	0.045148	0.00343057			0.0362971	0.0209382
33503.3	33503.3	9.30647	16.95	16.12	0.7609		0.0274139	0.0441886	0.003231			0.0358012	0.0205902
33623.7	33623.7	9.33991	17.12	16.21	0.6685		0.0276888	0.0444353	0.00283864			0.0360621	0.0209295
33743.7	33743.7	9.37326	17.51	16.16	0.8902		0.0283196	0.0442982	0.00378004			0.0363089	0.0204093
33863.8	33863.8	9.40662	17.87	16.44	0.8181		0.0289018	0.0450658	0.00347389			0.0369838	0.0209672
33983.9	33983.9	9.43997	17.27	16.29	0.6566		0.0279314	0.0446546	0.00278811			0.036293	0.0210739
34104	34104	9.47333	17.26	16.78	0.8826		0.0279153	0.0459978	0.00374777			0.0369565	0.0211979
34224.1	34224.1	9.50669	17.15	17.21	0.6393		0.0277373	0.0471765	0.00271465			0.0374569	0.0222893
34344.1	34344.1	9.54004	17.35	17.28	0.9908		0.0280608	0.0473684	0.00420722			0.0377146	0.0216205
34464.2	34464.2	9.5734	17.53	16.95	0.7757		0.0283519	0.0464638	0.00329384			0.0374079	0.0216779
34584.3	34584.3	9.60676	17.29	16.53	0.8949		0.0279638	0.0453125	0.0038			0.0366381	0.0208493
34704.4	34704.4	9.64012	17.04	16.59	0.8229		0.0275594	0.045477	0.00349427			0.0365182	0.0210662
34824.5	34824.5	9.67348	17	16.58	0.7726		0.0274947	0.0454496	0.00328068			0.0364722	0.0211617
34944.6	34944.6	9.70683	17.74	16.87	0.8168		0.0286916	0.0462445	0.00346837			0.037468	0.0215024
35064.7	35064.7	9.74018	17.5	17.47	0.9298		0.0283034	0.0478893	0.0039482			0.0380963	0.0220136
35184.8	35184.8	9.77355	17.39	17	0.8453		0.0281255	0.0466009	0.00358938			0.0373632	0.0215768
35304.9	35304.9	9.80691	17.19	17.37	1.036		0.027802	0.0476151	0.00439915			0.0377086	0.0216328
35424.9	35424.9	9.84025	17.4	16.96	0.7685		0.0281417	0.0464912	0.00326327			0.0373165	0.021696
35545	35545	9.8736	17.19	16.67	0.7952		0.027802	0.0456963	0.00337665			0.0367492	0.0212436
35665.1	35665.1	9.90697	17.28	17.39	0.8367		0.0279476	0.04767	0.00355287			0.0378088	0.0220997
35785.2	35785.2	9.94032	17.53	16.89	0.784		0.0283519	0.0462993	0.00332909			0.0373256	0.021582
35905.3	35905.3	9.97368	18.22	16.96	0.8977		0.0294679	0.0464912	0.00381189			0.0379796	0.0214847
36025.3	36025.3	10.007	17.2	17.03	0.759		0.0278182	0.0466831	0.00322293			0.0372507	0.021793
36145.4	36145.4	10.0404	17.86	17.27	0.871		0.0288857	0.047341	0.00369851			0.0381133	0.0219076
36265.5	36265.5	10.0737	17.41	16.61	0.8125		0.0281579	0.0455318	0.00345011			0.0368448	0.0211471
36385.6	36385.6	10.1071	17.64	17.11	1.021		0.0285298	0.0469024	0.00433546			0.0377161	0.0213497
36505.7	36505.7	10.1405	17.56	16.7	0.8724		0.0284005	0.0457785	0.00370446			0.0370895	0.0211428
36625.7	36625.7	10.1738	18.43	17.44	0.616		0.0298075	0.047807	0.00261571			0.0388073	0.0227509
36745.8	36745.8	10.2072	17.16	17.03	0.7323		0.0277535	0.0466831	0.00310955			0.0372183	0.0218491
36865.9	36865.9	10.2405	17.83	16.89	0.79		0.0288371	0.0462993	0.00335456			0.0375682	0.0215969
36986	36986	10.2739	17.84	17.56	0.8253		0.0288533	0.048136	0.00350446			0.0384946	0.0223844
37106.1	37106.1	10.3072	17.34	17.3	0.9225		0.0280446	0.0474232	0.0039172			0.0377339	0.0217962
37226.2	37226.2	10.3406	17.89	16.92	0.6798		0.0289342	0.0463816	0.00288662			0.0376579	0.0218887
37346.2	37346.2	10.374	18.21	17.08	0.8642		0.0294517	0.0468202	0.00366964			0.0381359	0.0217115
37466.3	37466.3	10.4073	17.39	16.93	0.9277		0.0281255	0.046409	0.00393928			0.0372672	0.0213031
37586.4	37586.4	10.4407	17.15	17.16	0.9321		0.0277373	0.0470395	0.00395796			0.0373884	0.0215795
37706.5	37706.5	10.474	17.45	17.7	0.8592		0.0282225	0.0485197	0.00364841			0.0383711	0.0224696
37826.5	37826.5	10.5074	17.66	16.54	1.037		0.0285622	0.0453399	0.0044034			0.036951	0.0205789
37946.6	37946.6	10.5407	18.69	17.47	0.9118		0.030228	0.0478893	0.00387176			0.0390586	0.0221514
38066.7	38066.7	10.5741	17.55	16.76	1.137		0.0283843	0.045943	0.00482803			0.0371636	0.0206303
38186.8	38186.8	10.6074	17.77	16.49	1.511		0.0287401	0.0452029	0.00641614			0.0369715	0.019467
38306.9	38306.9	10.6408	17.7	17.39	1.573		0.0286269	0.04767	0.00667941			0.0381484	0.0205124
38426.9	38426.9	10.6741	17.48	17.21	2.038		0.0282711	0.0471765	0.00865393			0.0377238	0.0192624
38547	38547	10.7075	17.87	16.55	1.916		0.0289018	0.0453673	0.00813588			0.0371346	0.0186571
38667.1	38667.1	10.7409	17.77	16.91	2.007		0.0287401	0.0463542	0.00852229			0.0375471	0.0189309
38787.2	38787.2	10.7742	18.81	17.63	2.213		0.0304221	0.0483279	0.00939703			0.039375	0.0194862
38907.3	38907.3	10.8076	17.64	16.86	2.425		0.0285298	0.0462171	0.0102972			0.0373735	0.0179606
39027.3	39027.3	10.8409	18.42	17.5	2.234		0.0297914	0.0479715	0.0094862			0.0388814	0.0192524
39147.5	39147.5	10.8743	18.13	16.9	2.453		0.0293223	0.0463268	0.0104161			0.0378245	0.0179637
39267.5	39267.5	10.9076	17.19	16.82	2.538		0.027802	0.0461075	0.0107771			0.0369547	0.0176691
39387.6	39387.6	10.941	18.05	16.73	2.206		0.0291929	0.0458607	0.0093673			0.0375268	0.0182695
39507.7	39507.7	10.9743	17.76	16.93	2.153		0.0287239	0.046409	0.00914225			0.0375665	0.0186414
39627.7	39627.7	11.0077	17.81	17.45	2.433		0.0288048	0.0478344	0.0103312			0.0383196	0.0187523
39747.8	39747.8	11.0411	18.04	17.58	2.408		0.0291768	0.0481908	0.0102251			0.0386838	0.0189829
39868	39868	11.0744	17.68	17.1	2.486		0.0285945	0.046875	0.0105563			0.0377348	0.0181595
39988	39988	11.1078	17.36	17.76	2.626		0.028077	0.0486842	0.0111507			0.0383806	0.0187968
40108	40108	11.1411	17.92	17.63	2.37		0.0289827	0.0483279	0.0100637			0.0386553	0.0191325
40228.1	40228.1	11.1745	17.74	17.69	2.538		0.0286916	0.0484923	0.0107771			0.0385919	0.0188655
40348.2	40348.2	11.2078	17.94	17.63	2.605		0.029015	0.0483279	0.0110616			0.0386714	0.0186373
40468.2	40468.2	11.2412	17.62	17.96	2.759		0.0284975	0.0492325	0.0117155			0.038865	0.0187932
40588.3	40588.3	11.2745	18.01	17.91	2.528		0.0291283	0.0490954	0.0107346			0.0391118	0.0191858
40708.4	40708.4	11.3079	18.32	18.22	2.773		0.0296296	0.0499452	0.0117749			0.0397874	0.0190983
40828.4	40828.4	11.3412	18.49	17.21	2.568		0.0299046	0.0471765	0.0109045			0.0385406	0.0181429
40948.6	40948.6	11.3746	18.17	17.83	2.939		0.029387	0.0488761	0.0124798			0.0391316	0.0182134
41068.7	41068.7	11.408	17.56	17.06	2.781		0.0284005	0.0467654	0.0118089			0.0375829	0.0174857
41188.8	41188.8	11.4413	18.52	17.74	2.908		0.0299531	0.0486294	0.0123482			0.0392912	0.0181432
41309.1	41309.1	11.4747	18.52	17.83	2.696		0.0299531	0.0488761	0.011448			0.0394146	0.0187144
41428.9	41428.9	11.508	17.75	18.16	2.518		0.0287077	0.0497807	0.0106921			0.0392442	0.0195642
41549.1	41549.1	11.5414	17.6	17.66	2.654		0.0284651	0.0484101	0.0112696			0.0384376	0.0185872
41669.1	41669.1	11.5747	17.61	18.59	3.018		0.0284813	0.0509594	0.0128153			0.0397204	0.0191732
41789.2	41789.2	11.6081	18.35	17.27	2.571		0.0296781	0.047341	0.0109172			0.0385096	0.0182147
41909.2	41909.2	11.6415	18.92	17.44	2.894		0.0306	0.047807	0.0122887			0.0392035	0.017762
42029.3	42029.3	11.6748	18.89	17.26	2.811		0.0305515	0.0473136	0.0119363			0.0389326	0.0176967
42149.4	42149.4	11.7082	18.4	18.26	2.802		0.029759	0.0500548	0.0118981			0.0399069	0.0190913
42269.5	42269.5	11.7415	18.47	18.58	2.72		0.0298722	0.050932	0.0115499			0.0404021	0.0197069
42389.5	42389.5	11.7749	18.16	17.43	2.759		0.0293709	0.0477796	0.0117155			0.0385752	0.0180334
42509.6	42509.6	11.8082	17.82	18.07	2.664		0.028821	0.049534	0.0113121			0.0391775	0.0191333
42629.7	42629.7	11.8416	17.93	17.95	2.574		0.0289989	0.049205	0.0109299			0.039102	0.0191475
42749.8	42749.8	11.8749	18.48	18.12	2.667		0.0298884	0.0496711	0.0113248			0.0397797	0.0191763
42869.9	42869.9	11.9083	18.49	17.75	3.031		0.0299046	0.0486568	0.0128705			0.0392807	0.0179
42989.9	42989.9	11.9417	17.65	17.71	2.628		0.028546	0.0485471	0.0111592			0.0385466	0.0187092
43110	43110	11.975	18.53	18.04	2.596		0.0299693	0.0494518	0.0110234			0.0397105	0.0192148
43230.1	43230.1	12.0084	18.22	17.91	2.827		0.0294679	0.0490954	0.0120042			0.0392816	0.0185561
43350.2	43350.2	12.0417	18.52	17.65	2.775		0.0299531	0.0483827	0.0117834			0.0391679	0.0182998
43470.3	43470.3	12.0751	18.04	18.28	2.74		0.0291768	0.0501096	0.0116348			0.0396432	0.0192623
43590.4	43590.4	12.1084	18.48	17.76	2.575		0.0298884	0.0486842	0.0109342			0.0392863	0.0188751
43710.4	43710.4	12.1418	18.53	17.32	2.763		0.0299693	0.0474781	0.0117325			0.0387237	0.017874
43830.6	43830.6	12.1752	19.09	17.99	2.594		0.030875	0.0493147	0.0110149			0.0400948	0.0191543
43950.6	43950.6	12.2085	18.63	18.06	2.885		0.030131	0.0495066	0.0122505			0.0398188	0.018633
44070.7	44070.7	12.2419	18.5	17.99	3.002		0.0299208	0.0493147	0.0127473			0.0396177	0.0182949
44190.8	44190.8	12.2752	18.25	18.37	2.493		0.0295164	0.0503564	0.010586			0.0399364	0.0198928
44310.8	44310.8	12.3086	18.68	18.24	2.784		0.0302119	0.05	0.0118217			0.0401059	0.0190934
44430.9	44430.9	12.3419	18.9	17.82	2.563		0.0305677	0.0488487	0.0108832			0.0397082	0.0189871
44551	44551	12.3753	18.47	18.14	2.783		0.0298722	0.0497259	0.0118174			0.0397991	0.0189613
44671.1	44671.1	12.4086	18.46	18.38	2.675		0.0298561	0.0503838	0.0113588			0.0401199	0.0195213
44791.1	44791.1	12.442	18.47	18.48	2.68		0.0298722	0.0506579	0.01138			0.0402651	0.0196501
44911.2	44911.2	12.4753	18.99	18.06	2.762		0.0307132	0.0495066	0.0117282			0.0401099	0.0188893
45031.1	45031.1	12.5086	18.64	17.51	2.469		0.0301472	0.0479989	0.0104841			0.039073	0.0187647
45151.3	45151.3	12.542	18.43	18.57	2.66		0.0298075	0.0509046	0.0112951			0.0403561	0.0198188
45271.2	45271.2	12.5753	19.27	18.26	2.91		0.0311661	0.0500548	0.0123567			0.0406105	0.0188491
45391.3	45391.3	12.6087	18.83	17.92	2.394		0.0304545	0.0491228	0.0101656			0.0397886	0.0194842
45511.6	45511.6	12.6421	18.84	18.21	2.763		0.0304706	0.0499178	0.0117325			0.0401942	0.0190937
45631.4	45631.4	12.6754	18.63	18.02	2.737		0.030131	0.0493969	0.0116221			0.039764	0.0188887
45751.5	45751.5	12.7088	18.98	18.32	2.971		0.0306971	0.0502193	0.0126157			0.0404582	0.0188064
45871.6	45871.6	12.7421	18.64	18.18	2.781		0.0301472	0.0498355	0.0118089			0.0399914	0.0190173
45991.7	45991.7	12.7755	18.28	18.6	2.789		0.0295649	0.0509868	0.0118429			0.0402759	0.0196011
46111.7	46111.7	12.8088	18.93	18.46	2.811		0.0306162	0.0506031	0.0119363			0.0406096	0.0193371
46231.8	46231.8	12.8422	18.8	18.53	2.549		0.030406	0.050795	0.0108238			0.0406005	0.0199869
46351.9	46351.9	12.8755	17.9	18.54	2.535		0.0289503	0.0508224	0.0107643			0.0398864	0.0200573
46472	46472	12.9089	18.32	18.04	2.68		0.0296296	0.0494518	0.01138			0.0395407	0.0190413
46592	46592	12.9422	18.24	18.78	2.739		0.0295002	0.0514803	0.0116306			0.0404903	0.0199601
46712.4	46712.4	12.9757	18.57	18.73	2.868		0.030034	0.0513432	0.0121783			0.0406886	0.0196078
46832.2	46832.2	13.009	19.23	17.78	2.522		0.0311014	0.048739	0.0107091			0.0399202	0.0190316
46952.3	46952.3	13.0423	19.43	18.08	2.927		0.0314249	0.0495614	0.0124289			0.0404931	0.0185679
47072.4	47072.4	13.0757	19.12	18.14	2.657		0.0309235	0.0497259	0.0112824			0.0403247	0.0192233
47192.4	47192.4	13.109	18.73	18.47	2.749		0.0302927	0.0506305	0.011673			0.0404616	0.019485
47312.5	47312.5	13.1424	18.52	17.96	2.93		0.0299531	0.0492325	0.0124416			0.0395928	0.0184025
47432.6	47432.6	13.1757	19.59	18.86	2.538		0.0316836	0.0516996	0.0107771			0.0416916	0.0204629
47552.7	47552.7	13.2091	19.49	18.32	2.793		0.0315219	0.0502193	0.0118599			0.0408706	0.0191817
47672.7	47672.7	13.2424	19.09	17.54	2.947		0.030875	0.0480811	0.0125138			0.0394781	0.0177868
47793.7	47793.7	13.276	19.39	18.21	2.746		0.0313602	0.0499178	0.0116603			0.040639	0.0191316
47912.9	47912.9	13.3091	18.69	17.76	2.745		0.030228	0.0486842	0.0116561			0.0394561	0.0185141
48033	48033	13.3425	18.96	18.31	2.596		0.0306647	0.0501919	0.0110234			0.0404283	0.0195843
48153	48153	13.3758	18.99	18.17	2.669		0.0307132	0.0498081	0.0113333			0.0402607	0.0192376
48273.1	48273.1	13.4092	19.03	18.62	2.875		0.0307779	0.0510417	0.0122081			0.0409098	0.019423
48393.6	48393.6	13.4427	18.89	18.45	2.9		0.0305515	0.0505757	0.0123142			0.0405636	0.0191377
48513.7	48513.7	13.476	19.02	19.16	2.992		0.0307618	0.0525219	0.0127049			0.0416418	0.0199372
48633.8	48633.8	13.5094	18.85	18.35	2.349		0.0304868	0.0503015	0.00997452			0.0403942	0.0201645
48754	48754	13.5428	18.87	18.96	2.657		0.0305192	0.0519737	0.0112824			0.0412464	0.0203557
48873.9	48873.9	13.5761	20.2	18.61	2.955		0.0326702	0.0510143	0.0125478			0.0418422	0.0192401
48994	48994	13.6094	19.91	18.96	2.954		0.0322012	0.0519737	0.0125435			0.0420874	0.0197151
49114.1	49114.1	13.6428	19.57	18.37	2.795		0.0316513	0.0503564	0.0118684			0.0410038	0.0192465
49234.2	49234.2	13.6762	19.96	18.26	2.676		0.0322821	0.0500548	0.0113631			0.0411684	0.0193672
49354.2	49354.2	13.7095	19.32	18.7	3.029		0.031247	0.051261	0.012862			0.041254	0.0192052
49475	49475	13.7431	19.24	18.53	2.892		0.0311176	0.050795	0.0122803			0.0409563	0.0192589
49594.8	49594.8	13.7763	19.22	18.02	3.039		0.0310852	0.0493969	0.0129045			0.0402411	0.0182463
49715	49715	13.8097	20.05	18.12	2.766		0.0324276	0.0496711	0.0117452			0.0410493	0.0189889
49834.5	49834.5	13.8429	18.63	18.28	2.724		0.030131	0.0501096	0.0115669			0.0401203	0.0192757
49955.1	49955.1	13.8764	19.47	17.71	2.968		0.0314896	0.0485471	0.012603			0.0400184	0.0179798
50074.8	50074.8	13.9097	18.8	18.22	2.708		0.030406	0.0499452	0.0114989			0.0401756	0.019224
50195.2	50195.2	13.9431	18.87	18.67	3.064		0.0305192	0.0511787	0.0130106			0.0408489	0.0191057
50314.8	50314.8	13.9763	19.39	18.18	2.683		0.0313602	0.0498355	0.0113928			0.0405979	0.0192262
50435.4	50435.4	14.0098	19.15	18.89	2.784		0.030972	0.0517818	0.0118217			0.0413769	0.0199858
50555	50555	14.043	19.13	18.36	2.606		0.0309397	0.0503289	0.0110658			0.0406343	0.0196321
50675	50675	14.0764	19.84	18.17	2.905		0.032088	0.0498081	0.0123355			0.040948	0.0187455
50795.6	50795.6	14.1099	19.21	18.81	3.032		0.0310691	0.0515625	0.0128747			0.0413158	0.0193553
50915.7	50915.7	14.1433	19.52	18.7	3.128		0.0315704	0.051261	0.0132824			0.0414157	0.0189936
51035.5	51035.5	14.1765	18.52	18.05	2.833		0.0299531	0.0494792	0.0120297			0.0397161	0.0187304
51155.4	51155.4	14.2098	19.7	18.32	2.886		0.0318616	0.0502193	0.0122548			0.0410404	0.0189857
51276.2	51276.2	14.2434	20.06	18.22	2.921		0.0324438	0.0499452	0.0124034			0.0411945	0.0187852
51396.3	51396.3	14.2767	19.19	18.82	2.935		0.0310367	0.0515899	0.0124628			0.0413133	0.0195719
51515.7	51515.7	14.3099	19.69	18.87	2.966		0.0318454	0.051727	0.0125945			0.0417862	0.0195671
51636.5	51636.5	14.3435	19.55	18.37	2.843		0.031619	0.0503564	0.0120722			0.0409877	0.0191435
51756.6	51756.6	14.3768	19.7	19.29	2.681		0.0318616	0.0528783	0.0113843			0.0423699	0.0207476
51876.5	51876.5	14.4101	19.87	18.83	3.043		0.0321365	0.0516173	0.0129214			0.0418769	0.0193481
51996	51996	14.4433	20.11	18.44	3.196		0.0325247	0.0505482	0.0135711			0.0415365	0.0184905
52116.2	52116.2	14.4767	19.45	18.98	2.733		0.0314572	0.0520285	0.0116051			0.0417429	0.0202128
52236.7	52236.7	14.5102	19.17	19.47	2.724		0.0310044	0.0533717	0.0115669			0.042188	0.0209195
52356.8	52356.8	14.5436	19.53	18.59	2.57		0.0315866	0.0509594	0.010913			0.041273	0.0200268
52477	52477	14.577	19.65	19.63	2.804		0.0317807	0.0538103	0.0119066			0.0427955	0.0209611
52597	52597	14.6103	19.61	19.24	2.814		0.031716	0.0527412	0.011949			0.0422286	0.0203993
52717.1	52717.1	14.6436	20.51	18.67	2.989		0.0331716	0.0511787	0.0126921			0.0421752	0.0192565
52837.2	52837.2	14.677	19.67	19.09	2.687		0.031813	0.05233	0.0114098			0.0420715	0.0204602
52956.7	52956.7	14.7102	19.74	18.55	3.179		0.0319262	0.0508498	0.0134989			0.041388	0.018676
53077.3	53077.3	14.7437	18.86	19.31	3.045		0.030503	0.0529331	0.0129299			0.0417181	0.0200507
53197.6	53197.6	14.7771	19.39	18.97	2.855		0.0313602	0.0520011	0.0121231			0.0416806	0.0199431
53317.4	53317.4	14.8104	19.43	18.74	2.701		0.0314249	0.0513706	0.0114692			0.0413977	0.0199507
53437.7	53437.7	14.8438	19.62	18.44	2.509		0.0317322	0.0505482	0.0106539			0.0411402	0.0199578
53557.6	53557.6	14.8771	19.82	18.47	2.723		0.0320556	0.0506305	0.0115626			0.0413431	0.0195418
53677.7	53677.7	14.9105	19.43	19.26	2.714		0.0314249	0.0527961	0.0115244			0.0421105	0.0206402
53797.7	53797.7	14.9438	20.08	19.51	3.142		0.0324761	0.0534814	0.0133418			0.0429788	0.020077
53917.8	53917.8	14.9772	19.71	19.92	2.882		0.0318777	0.0546053	0.0122378			0.0432415	0.0212025
54038.2	54038.2	15.0106	20.28	18.75	2.515		0.0327996	0.051398	0.0106794			0.0420988	0.0203847
54158	54158	15.0439	20.18	19.24	2.968		0.0326379	0.0527412	0.012603			0.0426896	0.0200691
54278.1	54278.1	15.0772	19.85	18.6	3.341		0.0321042	0.0509868	0.0141868			0.0415455	0.0184021
54398.1	54398.1	15.1106	19.72	19.28	3.015		0.0318939	0.0528509	0.0128025			0.0423724	0.0200314
54518.4	54518.4	15.144	19.6	19.41	2.863		0.0316998	0.0532072	0.0121571			0.0424535	0.0205329
54638.3	54638.3	15.1773	19.33	19.27	2.723		0.0312631	0.0528235	0.0115626			0.0420433	0.0206374
54758.5	54758.5	15.2107	20.24	19.5	3.108		0.0327349	0.0534539	0.0131975			0.0430944	0.0201311
54878.4	54878.4	15.244	19.65	18.89	3.124		0.0317807	0.0517818	0.0132654			0.0417812	0.019263
54998.5	54998.5	15.2774	20.16	19.11	2.799		0.0326055	0.0523849	0.0118854			0.0424952	0.0202516
55118.8	55118.8	15.3108	19.25	18.55	2.77		0.0311338	0.0508498	0.0117622			0.0409918	0.019544
55238.7	55238.7	15.3441	20.18	19.32	3.017		0.0326379	0.0529605	0.012811			0.0427992	0.0200753
55358.8	55358.8	15.3774	19.47	19.54	2.94		0.0314896	0.0535636	0.0124841			0.0425266	0.0205589
55478.9	55478.9	15.4108	19.57	18.76	3.104		0.0316513	0.0514254	0.0131805			0.0415384	0.0191262
55599	55599	15.4442	20.53	19.32	3.009		0.0332039	0.0529605	0.0127771			0.0430822	0.0200927
55719.1	55719.1	15.4775	20.03	19.43	3.061		0.0323953	0.0532621	0.0129979			0.0428287	0.0201366
55839.2	55839.2	15.5109	20.14	20.03	2.831		0.0325732	0.0549068	0.0120212			0.04374	0.021449
55959.2	55959.2	15.5442	19.75	19.64	3.113		0.0319424	0.0538377	0.0132187			0.0428901	0.0203301
56079.2	56079.2	15.5776	20.35	19.57	3.307		0.0329128	0.0536458	0.0140425			0.0432793	0.019809
56199.3	56199.3	15.6109	19.63	19.46	2.987		0.0317483	0.0533443	0.0126837			0.0425463	0.0203435
56319.6	56319.6	15.6443	20.49	20.15	3.052		0.0331393	0.0552357	0.0129597			0.0441875	0.0211453
56439.5	56439.5	15.6776	19.49	19.04	3.067		0.0315219	0.052193	0.0130234			0.0418574	0.0195949
56559.7	56559.7	15.711	19.6	19.09	3.125		0.0316998	0.05233	0.0132696			0.0420149	0.0195405
56679.8	56679.8	15.7444	20.25	19.33	3.168		0.0327511	0.0529879	0.0134522			0.0428695	0.0197697
56799.7	56799.7	15.7777	20.23	19.24	3.148		0.0327187	0.0527412	0.0133673			0.04273	0.0196879
56920	56920	15.8111	20.55	19.47	3.114		0.0332363	0.0533717	0.0132229			0.043304	0.0200744
57040	57040	15.8444	19.84	19.5	2.707		0.032088	0.0534539	0.0114947			0.042771	0.0209808
57160.1	57160.1	15.8778	20.51	19.72	3.277		0.0331716	0.054057	0.0139151			0.0436143	0.0200765
57280	57280	15.9111	19.93	19.14	2.769		0.0322335	0.0524671	0.011758			0.0423503	0.0203547
57400.2	57400.2	15.9445	20.78	19.48	2.97		0.0336083	0.0533991	0.0126115			0.0435037	0.0203968
57520.1	57520.1	15.9778	20.2	19.89	3.017		0.0326702	0.054523	0.012811			0.0435966	0.0208639
57640.2	57640.2	16.0112	19.53	18.71	3.002		0.0315866	0.0512884	0.0127473			0.0414375	0.0192721
57760.5	57760.5	16.0446	20.54	19.15	3.156		0.0332201	0.0524945	0.0134013			0.0428573	0.0195473
57880.3	57880.3	16.0779	20.48	19.39	3.128		0.0331231	0.0531524	0.0132824			0.0431377	0.0199351
58000.5	58000.5	16.1112	20.57	20.33	3.077		0.0332686	0.0557292	0.0130658			0.0444989	0.0213416
58120.5	58120.5	16.1446	20.05	19.51	3.384		0.0324276	0.0534814	0.0143694			0.0429545	0.0195751
58240.8	58240.8	16.178	20.21	19.93	3.074		0.0326864	0.0546327	0.0130531			0.0436595	0.0208005
58360.7	58360.7	16.2113	20.09	19.87	3.164		0.0324923	0.0544682	0.0134352			0.0434803	0.0205338
58480.8	58480.8	16.2447	20.33	20.11	3.386		0.0328805	0.0551261	0.0143779			0.0440033	0.0204027
58600.9	58600.9	16.278	20.3	20.25	3.573		0.032832	0.0555099	0.015172			0.0441709	0.0202209
58721	58721	16.3114	20.67	19.45	3.145		0.0334304	0.0533169	0.0133546			0.0433736	0.0199812
58841.1	58841.1	16.3448	21.49	19.67	3.201		0.0347566	0.05392	0.0135924			0.0443383	0.0201721
58961.1	58961.1	16.3781	20.74	19.67	3.194		0.0335436	0.05392	0.0135626			0.0437318	0.020179
59081.4	59081.4	16.4115	20.41	19.4	3.43		0.0330099	0.0531798	0.0145648			0.0430948	0.019314
59201.5	59201.5	16.4449	20.43	19.43	3.527		0.0330422	0.0532621	0.0149766			0.0431521	0.0191528
59321.6	59321.6	16.4782	20.99	19.13	3.656		0.0339479	0.0524397	0.0155244			0.0431938	0.0184576
59441.5	59441.5	16.5115	20.69	19.75	3.283		0.0334627	0.0541393	0.0139406			0.043801	0.0201021
59561.5	59561.5	16.5449	21.57	19.64	3.544		0.034886	0.0538377	0.0150488			0.0443618	0.0193961
59681.8	59681.8	16.5783	20.56	19.56	3.28		0.0332525	0.0536184	0.0139278			0.0434354	0.0198476
59801.7	59801.7	16.6116	20.47	20.1	3.628		0.0331069	0.0550987	0.0154055			0.0441028	0.0198852
59922	59922	16.645	20.96	20.52	3.512		0.0338994	0.05625	0.014913			0.0450747	0.0206913
60041.8	60041.8	16.6783	20.76	20.1	3.616		0.0335759	0.0550987	0.0153546			0.0443373	0.0198949
60161.9	60161.9	16.7116	19.98	19.08	3.664		0.0323144	0.0523026	0.0155584			0.0423085	0.0183958
60282	60282	16.745	21.35	19.85	3.815		0.0345302	0.0544134	0.0161996			0.0444718	0.0191122
60402.1	60402.1	16.7783	20.35	20.08	3.511		0.0329128	0.0550439	0.0149087			0.0439783	0.0201029
60522.2	60522.2	16.8117	20.81	19.98	3.702		0.0336568	0.0547697	0.0157197			0.0442133	0.0195465
60642.3	60642.3	16.8451	21.83	19.98	3.502		0.0353065	0.0547697	0.0148705			0.0450381	0.0199516
60762.5	60762.5	16.8785	20.7	19.91	3.668		0.0334789	0.0545779	0.0155754			0.0440284	0.019523
60882.6	60882.6	16.9118	21.04	19.77	3.496		0.0340288	0.0541941	0.014845			0.0441114	0.0196766
61002.5	61002.5	16.9451	21.91	19.73	3.469		0.0354359	0.0540844	0.0147304			0.0447602	0.019686
61122.6	61122.6	16.9785	21.38	20.19	3.796		0.0345787	0.0553454	0.0161189			0.044962	0.0196246
61242.7	61242.7	17.0119	22.09	19.88	3.764		0.035727	0.0544956	0.015983			0.0451113	0.0192584
61363	61363	17.0453	21.31	20.37	3.645		0.0344655	0.0558388	0.0154777			0.0451521	0.0201923
61482.9	61482.9	17.0786	22	20.14	3.694		0.0355814	0.0552083	0.0156858			0.0453949	0.0197614
61602.9	61602.9	17.1119	21.45	20.05	3.667		0.0346919	0.0549616	0.0155711			0.0448268	0.019698
61723.2	61723.2	17.1453	20.7	19.67	3.686		0.0334789	0.05392	0.0156518			0.0436994	0.0191489
61843.3	61843.3	17.1787	21.72	20.49	3.88		0.0351286	0.0561678	0.0164756			0.0456482	0.019858
61963.2	61963.2	17.212	21.29	19.63	4.154		0.0344331	0.0538103	0.0176391			0.0441217	0.018101
62083.3	62083.3	17.2454	21.19	19.84	3.919		0.0342714	0.054386	0.0166412			0.0443287	0.018886
62203.4	62203.4	17.2787	21.51	19.92	4.4		0.0347889	0.0546053	0.0186837			0.0446971	0.0179927
62323.5	62323.5	17.3121	21.48	19.94	3.921		0.0347404	0.0546601	0.0166497			0.0447003	0.0190125
62443.6	62443.6	17.3454	21.48	19.78	4.108		0.0347404	0.0542215	0.0174437			0.044481	0.0183997
62563.6	62563.6	17.3788	21.83	19.58	4.269		0.0353065	0.0536732	0.0181274			0.0444899	0.0177762
62683.9	62683.9	17.4122	22.15	20.74	3.929		0.035824	0.0568531	0.0166837			0.0463386	0.0200921
62804	62804	17.4456	21.75	19.92	4.243		0.0351771	0.0546053	0.018017			0.0448912	0.0183059
62923.9	62923.9	17.4789	21.56	20.66	4.182		0.0348698	0.0566338	0.017758			0.0457518	0.0194842
63044	63044	17.5122	22.04	20.03	4.379		0.0356461	0.0549068	0.0185945			0.0452765	0.0181674
63164.2	63164.2	17.5456	22.11	19.69	4.483		0.0357593	0.0539748	0.0190361			0.0448671	0.0174747
63284.1	63284.1	17.5789	21.39	19.98	4.262		0.0345949	0.0547697	0.0180977			0.0446823	0.0183667
63404.2	63404.2	17.6123	22.53	20.17	5.183		0.0364386	0.0552906	0.0220085			0.0458646	0.0166899
63524.4	63524.4	17.6457	21.96	19.66	4.626		0.0355167	0.0538925	0.0196433			0.0447046	0.0171398
63644.5	63644.5	17.679	22.21	19.74	4.711		0.0359211	0.0541118	0.0200042			0.0450165	0.0170664
63764.7	63764.7	17.7124	22.8	20.02	4.897		0.0368753	0.0548794	0.0207941			0.0458773	0.0170517
63884.8	63884.8	17.7458	22.69	19.84	4.806		0.0366974	0.054386	0.0204076			0.0455417	0.016994
64004.6	64004.6	17.7791	22.32	19.97	5.262		0.036099	0.0547423	0.0223439			0.0454207	0.0162605
64124.9	64124.9	17.8125	22.98	18.97	5.182		0.0371664	0.0520011	0.0220042			0.0445838	0.0149987
64244.8	64244.8	17.8458	23.37	20.03	4.96		0.0377972	0.0549068	0.0210616			0.046352	0.016923
64365	64365	17.8792	23.44	19.78	5.324		0.0379104	0.0542215	0.0226072			0.0460659	0.0158098
64485.1	64485.1	17.9125	22.95	20.94	5.13		0.0371179	0.0574013	0.0217834			0.0472596	0.0178661
64605.2	64605.2	17.9459	23.43	20.08	5.485		0.0378942	0.0550439	0.0232909			0.046469	0.0158935
64725.1	64725.1	17.9792	23.3	20.81	4.949		0.037684	0.057045	0.0210149			0.0473645	0.0180318
64845.4	64845.4	18.0126	23.5	20.26	4.995		0.0380074	0.0555373	0.0212102			0.0467724	0.0171648
64965.2	64965.2	18.0459	23.56	19.88	5.027		0.0381045	0.0544956	0.0213461			0.0463	0.0165751
65085.5	65085.5	18.0793	23.96	19.68	5.225		0.0387514	0.0539474	0.0221868			0.0463494	0.0158852
65205.4	65205.4	18.1126	23.95	19.63	5.318		0.0387352	0.0538103	0.0225817			0.0462728	0.0156174
65325.5	65325.5	18.146	23.92	19.83	5.164		0.0386867	0.0543586	0.0219278			0.0465226	0.0162184
65445.8	65445.8	18.1794	23.85	20.29	5.173		0.0385735	0.0556195	0.021966			0.0470965	0.0168272
65565.7	65565.7	18.2127	24.68	20.39	5.106		0.0399159	0.0558936	0.0216815			0.0479048	0.0171185
65685.7	65685.7	18.246	24.78	20.6	5.201		0.0400776	0.0564693	0.0220849			0.0482735	0.0171984
65806	65806	18.2795	25.48	20.15	5.618		0.0412098	0.0552357	0.0238556			0.0482228	0.0157194
65925.9	65925.9	18.3128	25.03	20.83	5.398		0.040482	0.0570998	0.0229214			0.0487909	0.0170913
66046.1	66046.1	18.3461	25.6	20.68	5.303		0.0414038	0.0566886	0.022518			0.0490462	0.0171169
66166.3	66166.3	18.3795	25.77	20.51	5.461		0.0416788	0.0562226	0.023189			0.0489507	0.016556
66286.1	66286.1	18.4128	26.15	19.94	5.491		0.0422934	0.0546601	0.0233163			0.0484767	0.0157876
66406.4	66406.4	18.4462	26.38	20.65	5.83		0.0426654	0.0566064	0.0247558			0.0496359	0.0159664
66526.2	66526.2	18.4795	26.87	20.2	5.814		0.0434579	0.0553728	0.0246879			0.0494153	0.0154695
66646.4	66646.4	18.5129	27.38	19.42	5.963		0.0442827	0.0532346	0.0253206			0.0487587	0.014253
66766.6	66766.6	18.5463	27.37	20.33	5.629		0.0442665	0.0557292	0.0239023			0.0499979	0.0161196
66886.7	66886.7	18.5796	28.11	20.87	5.884		0.0454634	0.0572094	0.0249851			0.0513364	0.0163081
67006.6	67006.6	18.6129	28.6	21	6.036		0.0462559	0.0575658	0.0256306			0.0519108	0.0161925
67126.8	67126.8	18.6463	30.1	20.41	6.055		0.0486819	0.0559485	0.0257113			0.0523152	0.0157837
67246.9	67246.9	18.6797	28.16	20.79	6.305		0.0455442	0.0569901	0.0267728			0.0512672	0.0152559
67367.1	67367.1	18.7131	31.55	21.22	6.463		0.051027	0.0581689	0.0274437			0.0545979	0.016079
67486.9	67486.9	18.7464	31.35	20.38	6.193		0.0507035	0.0558662	0.0262972			0.0532849	0.0157937
67607.2	67607.2	18.7798	32.49	20.86	6.676		0.0525473	0.057182	0.0283482			0.0548647	0.0154837
67727.2	67727.2	18.8131	32.99	20.73	6.736		0.053356	0.0568257	0.028603			0.0550908	0.0153909
67847.3	67847.3	18.8465	34.7	20.23	6.422		0.0561216	0.055455	0.0272696			0.0557883	0.0164686
67967.2	67967.2	18.8798	35.33	21.11	6.695		0.0571405	0.0578673	0.0284289			0.0575039	0.0167904
68087.3	68087.3	18.9131	35.6	20.1	6.55		0.0575772	0.0550987	0.0278132			0.056338	0.0165154
68207.3	68207.3	18.9465	37.19	20.29	7.427		0.0601488	0.0556195	0.0315372			0.0578842	0.0153791
68327.4	68327.4	18.9798	38.1	20.78	6.856		0.0616206	0.0569627	0.0291125			0.0592916	0.0175789
68447.8	68447.8	19.0133	38.08	20.96	6.919		0.0615882	0.0574561	0.02938			0.0595222	0.0175248
68567.8	68567.8	19.0466	40.21	20.6	7.353		0.0650332	0.0564693	0.0312229			0.0607512	0.0175777
68687.9	68687.9	19.08	40.1	21.24	7.721		0.0648552	0.0582237	0.0327856			0.0615395	0.016929
68807.9	68807.9	19.1133	39.49	20.71	8.135		0.0638687	0.0567708	0.0345435			0.0603198	0.0152992
68927.8	68927.8	19.1466	41.22	20.87	7.306		0.0666667	0.0572094	0.0310234			0.061938	0.0184644
69047.9	69047.9	19.18	42.23	21.79	7.294		0.0683002	0.0597314	0.0309724			0.0640158	0.0195528
69168.1	69168.1	19.2133	42.61	21.37	7.584		0.0689148	0.05858	0.0322038			0.0637474	0.0189306
69288.3	69288.3	19.2468	43.88	21.75	7.614		0.0709688	0.0596217	0.0323312			0.0652952	0.0198595
69408.3	69408.3	19.2801	45.39	21.5	8.027		0.073411	0.0589364	0.0340849			0.0661737	0.0198899
69528.2	69528.2	19.3134	47.22	21.46	8.158		0.0763707	0.0588268	0.0346412			0.0675987	0.0209527
69648.4	69648.4	19.3468	47.53	21.62	8.817		0.0768721	0.0592654	0.0374395			0.0680687	0.0197539
69768.4	69768.4	19.3801	48.31	21.05	8.511		0.0781336	0.0577029	0.0361401			0.0679182	0.0209993
69888.7	69888.7	19.4135	50.17	21.61	8.376		0.0811418	0.0592379	0.0355669			0.0701899	0.0227932
70008.8	70008.8	19.4469	51.32	21.09	9.571		0.0830018	0.0578125	0.0406412			0.0704071	0.0213064
70128.8	70128.8	19.4802	53.08	22.02	8.851		0.0858483	0.0603618	0.0375839			0.0731051	0.0241449
70248.9	70248.9	19.5136	54.41	21.41	9.396		0.0879994	0.0586897	0.0398981			0.0733445	0.0242415
70369	70369	19.5469	57.2	20.82	9.198		0.0925117	0.0570724	0.0390573			0.074792	0.0271964
70489.1	70489.1	19.5803	57.89	21.45	9.065		0.0936277	0.0587993	0.0384926			0.0762135	0.0278845
70609.2	70609.2	19.6137	57.05	22.74	10.07		0.0922691	0.0623355	0.0427601			0.0773023	0.0249345
70729.2	70729.2	19.647	59.55	22.29	9.682		0.0963125	0.061102	0.0411125			0.0787072	0.0279475
70849.1	70849.1	19.6803	60.22	21.6	9.86		0.0973961	0.0592105	0.0418684			0.0783033	0.0284084
70969.2	70969.2	19.7137	63.61	22.56	10.2		0.102879	0.0618421	0.0433121			0.0823605	0.0304838
71089.5	71089.5	19.7471	63.56	22.01	10		0.102798	0.0603344	0.0424628			0.0815662	0.0309916
71209.6	71209.6	19.7804	66.86	21.62	10.66		0.108135	0.0592654	0.0452654			0.0837003	0.0330073
71329.4	71329.4	19.8137	66.49	22.85	11.06		0.107537	0.0626371	0.0469639			0.0850869	0.0314396
71449.8	71449.8	19.8472	68.34	23.04	10.76		0.110529	0.0631579	0.04569			0.0868434	0.033549
71569.8	71569.8	19.8805	70.23	23.17	11.41		0.113586	0.0635143	0.0484501			0.0885499	0.0340996
71689.9	71689.9	19.9139	71.37	21.54	11.41		0.115429	0.0590461	0.0484501			0.0872377	0.0360037
71810	71810	19.9472	70.88	23.44	12.01		0.114637	0.0642544	0.0509979			0.0894456	0.0335759
71930.1	71930.1	19.9806	73.69	22.84	11.6		0.119182	0.0626096	0.0492569			0.0908956	0.0371218
72050	72050	20.0139	75.14	22.49	11.94		0.121527	0.0616502	0.0507006			0.0915885	0.0381257
72170.2	72170.2	20.0473	76.71	22.5	11.65		0.124066	0.0616776	0.0494692			0.0928718	0.0400126
72290.3	72290.3	20.0806	77.58	22.94	11.62		0.125473	0.0628838	0.0493418			0.0941784	0.0406136
72410.2	72410.2	20.114	79.76	23.54	12.49		0.128999	0.0645285	0.0530361			0.0967637	0.0409448
72530.3	72530.3	20.1473	80.41	23.64	12.25		0.13005	0.0648026	0.052017			0.0974264	0.0418527
72650.6	72650.6	20.1807	82.33	24.23	13.25		0.133155	0.06642	0.0562633			0.0997877	0.0417716
72770.5	72770.5	20.214	82.89	24.53	13		0.134061	0.0672423	0.0552017			0.100652	0.0424824
72890.8	72890.8	20.2474	84.91	24.26	12.88		0.137328	0.0665022	0.0546921			0.101915	0.0446925
73010.9	73010.9	20.2808	86.83	23.94	13.82		0.140433	0.065625	0.0586837			0.103029	0.0453275
73130.8	73130.8	20.3141	88.12	24.62	13.76		0.14252	0.067489	0.0584289			0.105004	0.0461573
73251.1	73251.1	20.3475	89.79	24.34	14.03		0.145221	0.0667215	0.0595754			0.105971	0.047519
73370.9	73370.9	20.3808	92.24	24.22	13.92		0.149183	0.0663925	0.0591083			0.107788	0.0500348
73491.2	73491.2	20.4142	93.14	24.97	13.82		0.150639	0.0684485	0.0586837			0.109544	0.050508
73611	73611	20.4475	94.68	24.87	15.08		0.15313	0.0681743	0.064034			0.110652	0.0502868
73731.4	73731.4	20.4809	94.07	25.12	14.07		0.152143	0.0688596	0.0597452			0.110501	0.0509191
73851.5	73851.5	20.5143	97.18	25.29	14.28		0.157173	0.0693257	0.0606369			0.113249	0.0534038
73971.5	73971.5	20.5476	97.59	25.88	14.89		0.157836	0.070943	0.0632272			0.114389	0.0525369
74091.6	74091.6	20.581	98.17	26.37	14.53		0.158774	0.0722862	0.0616985			0.11553	0.053254
74211.6	74211.6	20.6143	102.3	26.68	16.04		0.165454	0.073136	0.0681104			0.119295	0.054808
74331.7	74331.7	20.6477	102.8	25.91	15.46		0.166262	0.0710252	0.0656476			0.118644	0.0566015
74451.9	74451.9	20.6811	104.2	26.39	15.04		0.168527	0.072341	0.0638641			0.120434	0.0581346
74571.9	74571.9	20.7144	106.8	26.41	15.67		0.172732	0.0723958	0.0665393			0.122564	0.0596914
74692	74692	20.7478	107.7	26.73	16.15		0.174187	0.073273	0.0685775			0.12373	0.0596646
74811.9	74811.9	20.7811	109.7	27.15	17.41		0.177422	0.0744243	0.0739278			0.125923	0.0596096
74932.1	74932.1	20.8145	112.3	27.93	16.41		0.181627	0.0765625	0.0696815			0.129095	0.0627398
75052.2	75052.2	20.8478	113.2	29.4	16.68		0.183083	0.0805921	0.070828			0.131837	0.0621835
75172.6	75172.6	20.8813	114.9	28.96	16.93		0.185832	0.079386	0.0718896			0.132609	0.063731
75292.4	75292.4	20.9146	118.4	29.08	16.36		0.191493	0.0797149	0.0694692			0.135604	0.0676868
75412.6	75412.6	20.9479	119.2	28.98	18.52		0.192787	0.0794408	0.0786412			0.136114	0.0656723
75532.8	75532.8	20.9813	119.6	29.26	17.3		0.193434	0.0802083	0.0734607			0.136821	0.067403
75652.7	75652.7	21.0146	120.5	28.96	17.81		0.194889	0.079386	0.0756263			0.137138	0.0677972
75773	75773	21.0481	123.6	30.44	17.23		0.199903	0.083443	0.0731635			0.141673	0.0703935
75893.1	75893.1	21.0814	125.5	29.51	17.83		0.202976	0.0808936	0.0757113			0.141935	0.0720269
76013.1	76013.1	21.1147	127.5	30.15	19.32		0.206211	0.082648	0.0820382			0.144429	0.0715156
76133.2	76133.2	21.1481	129.5	31.05	18.45		0.209445	0.0851151	0.0783439			0.14728	0.0738144
76253.3	76253.3	21.1815	131.3	30.55	18.46		0.212356	0.0837445	0.0783864			0.14805	0.0758482
76373.3	76373.3	21.2148	133.2	31.24	18.06		0.215429	0.085636	0.0766879			0.150533	0.0776484
76493.4	76493.4	21.2482	132.3	30.7	19.47		0.213974	0.0841557	0.0826752			0.149065	0.0753815
76613.5	76613.5	21.2815	135.2	30.42	19.47		0.218664	0.0833882	0.0826752			0.151026	0.0783082
76733.5	76733.5	21.3149	138.5	30.22	19.34		0.224001	0.0828399	0.0821231			0.153421	0.0817073
76853.6	76853.6	21.3482	141.2	29.9	19.8		0.228368	0.0819627	0.0840764			0.155165	0.0839237
76973.7	76973.7	21.3816	139.5	32.05	19.22		0.225619	0.0878564	0.0816136			0.156737	0.0813991
77093.6	77093.6	21.4149	144.8	30.81	19.87		0.234191	0.0844572	0.0843737			0.159324	0.0864727
77213.9	77213.9	21.4483	144.2	30.77	21.88		0.23322	0.0843476	0.0929087			0.158784	0.0835899
77333.9	77333.9	21.4816	145.8	30.79	20.58		0.235808	0.0844024	0.0873885			0.160105	0.0865648
77454	77454	21.515	147	31.77	20.46		0.237749	0.0870888	0.086879			0.162419	0.0870441
77574.1	77574.1	21.5483	149.6	31.49	20.29		0.241954	0.0863213	0.0861571			0.164138	0.0899019
77694.2	77694.2	21.5817	150.9	32.43	20.77		0.244056	0.088898	0.0881953			0.166477	0.0897842
77814.3	77814.3	21.6151	152.2	32.06	23.23		0.246159	0.0878838	0.0986412			0.167021	0.0884385
77934.3	77934.3	21.6484	153.7	32.05	21.16		0.248585	0.0878564	0.0898514			0.168221	0.0922261
78054.2	78054.2	21.6817	158.7	32.19	22.44		0.256672	0.0882401	0.0952866			0.172456	0.0952749
78174.3	78174.3	21.7151	156.8	33.55	21.24		0.253599	0.0919682	0.0901911			0.172783	0.0938346
78294.6	78294.6	21.7485	158.9	31.95	22.57		0.256995	0.0875822	0.0958386			0.172289	0.0955163
78415.2	78415.2	21.782	161.8	32.15	23.6		0.261685	0.0881305	0.100212			0.174908	0.0969027
78534.6	78534.6	21.8152	163.1	32.68	22.71		0.263788	0.0895833	0.0964331			0.176686	0.0986591
78655.4	78655.4	21.8487	166.5	33.7	21.94		0.269287	0.0923794	0.0931635			0.180833	0.101912
78775.5	78775.5	21.8821	166.8	34.48	22.31		0.269772	0.0945175	0.0947346			0.182145	0.101121
78895.4	78895.4	21.9154	168	32.97	22.68		0.271713	0.0903783	0.0963057			0.181046	0.103025
79015.6	79015.6	21.9488	169.2	33.42	21.59		0.273654	0.0916118	0.0916773			0.182633	0.105083
79135.7	79135.7	21.9821	172.6	34.08	23.92		0.279153	0.0934211	0.101571			0.186287	0.104959
79255.6	79255.6	22.0154	175.1	33.63	23.65		0.283196	0.0921875	0.100425			0.187692	0.107979
79375.8	79375.8	22.0488	176.3	34.47	24.11		0.285137	0.0944901	0.102378			0.189813	0.107865
79495.8	79495.8	22.0822	178	33.9	23.64		0.287886	0.0929276	0.100382			0.190407	0.11047
79616	79616	22.1156	181.5	34.69	26		0.293547	0.0950932	0.110403			0.19432	0.110423
79736	79736	22.1489	182.5	35.01	23.82		0.295164	0.0959704	0.101146			0.195567	0.11354
79856.1	79856.1	22.1823	186.7	35.53	24.28		0.301957	0.0973958	0.1031			0.199676	0.116492
79976.2	79976.2	22.2156	185.7	35.46	25.16		0.30034	0.0972039	0.106837			0.198772	0.114601
80096.1	80096.1	22.2489	187.2	35.61	24.46		0.302766	0.0976151	0.103864			0.20019	0.116682
80216.3	80216.3	22.2823	189.2	36.97	26.8		0.306	0.101343	0.1138			0.203672	0.114732
80336.2	80336.2	22.3156	193.6	36.31	25.08		0.313117	0.099534	0.106497			0.206325	0.121352
80456.5	80456.5	22.349	196.2	36.82	24.89		0.317322	0.100932	0.10569			0.209127	0.123582
80576.6	80576.6	22.3824	196.9	37.48	25.08		0.318454	0.102741	0.106497			0.210598	0.123472
80696.7	80696.7	22.4157	196.5	37.46	25.73		0.317807	0.102686	0.109257			0.210247	0.122347
80816.7	80816.7	22.4491	199.2	38.73	28.65		0.322174	0.106168	0.121656			0.214171	0.120489
80936.8	80936.8	22.4824	201.2	38.02	25.31		0.325408	0.104221	0.107473			0.214815	0.126774
81056.9	81056.9	22.5158	203.6	39.83	26.52		0.32929	0.109183	0.112611			0.219237	0.126101
81177	81177	22.5492	205.7	41.63	26.57		0.332686	0.114117	0.112824			0.223402	0.126566
81297	81297	22.5825	209.1	39.96	26.25		0.338185	0.109539	0.111465			0.223862	0.131456
81417.1	81417.1	22.6159	211.6	40.61	29.95		0.342229	0.111321	0.127176			0.226775	0.128981
81537.2	81537.2	22.6492	213.1	41.84	27.32		0.344655	0.114693	0.116008			0.229674	0.13239
81657.1	81657.1	22.6825	213	42.56	27.63		0.344493	0.116667	0.117325			0.23058	0.131346
81777.3	81777.3	22.7159	219.4	42.34	27.61		0.354844	0.116064	0.11724			0.235454	0.137522
81897.4	81897.4	22.7493	221.9	41.99	27.36		0.358887	0.115104	0.116178			0.236996	0.140439
82017.6	82017.6	22.7827	222.6	42.92	30.31		0.360019	0.117654	0.128705			0.238836	0.136851
82137.4	82137.4	22.8159	224.3	42.88	28.07		0.362769	0.117544	0.119193			0.240156	0.141107
82257.7	82257.7	22.8494	227.5	44.83	28.12		0.367944	0.122889	0.119406			0.245417	0.142499
82377.7	82377.7	22.8827	229	44.2	27.92		0.37037	0.121162	0.118556			0.245766	0.144639
82497.8	82497.8	22.9161	231.4	44.09	28.49		0.374252	0.120861	0.120977			0.247556	0.146262
82617.9	82617.9	22.9494	233.9	45.47	31.04		0.378295	0.124644	0.131805			0.251469	0.144423
82738	82738	22.9828	236.9	45.78	28.47		0.383147	0.125493	0.120892			0.25432	0.150103
82858.1	82858.1	23.0161	235.6	46.18	29.1		0.381045	0.12659	0.123567			0.253817	0.14779
82978.1	82978.1	23.0495	241.6	46.11	28.97		0.390749	0.126398	0.123015			0.258573	0.153609
83098.2	83098.2	23.0828	244.4	47.41	29.61		0.395277	0.129962	0.125732			0.262619	0.154415
83218.2	83218.2	23.1162	246.4	47.81	32.73		0.398512	0.131058	0.138981			0.264785	0.152179
83338.3	83338.3	23.1495	247.8	48.54	28.84		0.400776	0.133059	0.122463			0.266918	0.157714
83458.2	83458.2	23.1828	247.4	49.1	29.97		0.400129	0.134594	0.127261			0.267362	0.155467
83578.5	83578.5	23.2162	251	49.37	30.37		0.405952	0.135334	0.12896			0.270643	0.158113
83698.5	83698.5	23.2496	254.8	49.62	29.93		0.412098	0.13602	0.127091			0.274059	0.162033
83818.4	83818.4	23.2829	257.3	50.18	34.52		0.416141	0.137555	0.146582			0.276848	0.1583
83938.7	83938.7	23.3163	262	50.83	31.24		0.423743	0.139337	0.132654			0.28154	0.166165
84058.8	84058.8	23.3497	259.3	50.71	31.12		0.419376	0.139008	0.132144			0.279192	0.163888
84178.9	84178.9	23.383	260.3	52.27	30.5		0.420993	0.143284	0.129512			0.282139	0.164455
84298.9	84298.9	23.4164	263.5	52.6	31.48		0.426169	0.144189	0.133673			0.285179	0.16592
84419	84419	23.4497	270.2	51.03	35.25		0.437005	0.139885	0.149682			0.288445	0.168785
84539.1	84539.1	23.4831	271.8	53.76	30.99		0.439592	0.147368	0.131592			0.29348	0.173449
84659.2	84659.2	23.5164	273	53.13	31.14		0.441533	0.145641	0.132229			0.293587	0.174834
84779.2	84779.2	23.5498	276.8	52.88	31.94		0.447679	0.144956	0.135626			0.296318	0.177532
84899.4	84899.4	23.5832	278.6	54.57	31.38		0.45059	0.149589	0.133248			0.30009	0.178687
85019.4	85019.4	23.6165	279.1	55.08	36.11		0.451399	0.150987	0.153333			0.301193	0.17277
85139.5	85139.5	23.6499	281.2	55.42	32.42		0.454795	0.151919	0.137665			0.303357	0.179123
85259.6	85259.6	23.6832	286	55.77	33.49		0.462559	0.152878	0.142208			0.307718	0.181952
85379.7	85379.7	23.7166	287.6	56.83	33.12		0.465146	0.155784	0.140637			0.310465	0.18314
85499.8	85499.8	23.7499	288	55.96	32.88		0.465793	0.153399	0.139618			0.309596	0.184468
85619.9	85619.9	23.7833	290.6	57.57	38.22		0.469998	0.157812	0.162293			0.313905	0.178961
85740	85740	23.8167	294.7	57.61	32.6		0.476629	0.157922	0.138429			0.317276	0.189883
85860.1	85860.1	23.85	296.5	58.04	33.74		0.479541	0.159101	0.14327			0.319321	0.189741
85980.2	85980.2	23.8834	299.8	58.51	33.92		0.484878	0.160389	0.144034			0.322634	0.192239
86100.2	86100.2	23.9167	300.1	58.64	33.5		0.485363	0.160746	0.142251			0.323054	0.192979
86220.3	86220.3	23.9501	300.6	58.92	39.52		0.486172	0.161513	0.167813			0.323842	0.18565
86340.4	86340.4	23.9834	305.2	58.51	33.64		0.493612	0.160389	0.142845			0.327	0.197645
86460.4	86460.4	24.0168	308.1	59.94	35.3		0.498302	0.164309	0.149894			0.331306	0.197124
86580.5	86580.5	24.0501	309.3	60.83	35.42		0.500243	0.166749	0.150403			0.333496	0.19743
86700.6	86700.6	24.0835	313	62.33	35.43		0.506227	0.170861	0.150446			0.338544	0.199778
86820.7	86820.7	24.1169	315.7	61.46	41.17		0.510594	0.168476	0.17482			0.339535	0.195716
86940.8	86940.8	24.1502	315.9	62.38	35.91		0.510917	0.170998	0.152484			0.340957	0.201809
87060.8	87060.8	24.1836	318.5	63.44	35.43		0.515122	0.173904	0.150446			0.344513	0.204112
87180.9	87180.9	24.2169	320	64.97	35.45		0.517548	0.178098	0.150531			0.347823	0.204405
87301	87301	24.2503	320.6	63.98	35.97		0.518519	0.175384	0.152739			0.346951	0.204959
87421.1	87421.1	24.2836	326.1	67.01	42.68		0.527414	0.18369	0.181231			0.355552	0.199163
87541.1	87541.1	24.317	327.4	65.9	36.88		0.529516	0.180647	0.156603			0.355082	0.208707
87661.2	87661.2	24.3503	329.3	63.89	36.7		0.532589	0.175137	0.155839			0.353863	0.212166
87781.2	87781.2	24.3837	329.7	65.12	37.17		0.533236	0.178509	0.157834			0.355873	0.211024
87901.3	87901.3	24.417	331.4	63.22	37.72		0.535986	0.1733	0.16017			0.354643	0.213288
88021.4	88021.4	24.4504	337.5	64.2	45.05		0.545852	0.175987	0.191295			0.360919	0.209262
88141.5	88141.5	24.4838	337.4	65.08	37.86		0.54569	0.178399	0.160764			0.362044	0.217325
88261.6	88261.6	24.5171	338	64.09	37.35		0.54666	0.175685	0.158599			0.361173	0.219281
88381.6	88381.6	24.5504	341.8	65.7	38.1		0.552806	0.180099	0.161783			0.366452	0.22066
88501.7	88501.7	24.5838	346.5	65.26	38.57		0.560408	0.178893	0.163779			0.36965	0.224758
88621.8	88621.8	24.6172	346	66.36	46.6		0.559599	0.181908	0.197877			0.370753	0.213599
88741.9	88741.9	24.6505	345.9	67.47	39.37		0.559437	0.184951	0.167176			0.372194	0.221519
88862	88862	24.6839	350	68.02	39.76		0.566068	0.186458	0.168832			0.376263	0.224429
88982	88982	24.7172	348.8	68.13	39.84		0.564127	0.18676	0.169172			0.375444	0.223124
89102.1	89102.1	24.7506	357	71.02	40.02		0.57739	0.194682	0.169936			0.386036	0.228435
89222.2	89222.2	24.7839	354.4	72.64	48.08		0.573185	0.199123	0.204161			0.386154	0.214525
89342.3	89342.3	24.8173	358.5	71.1	40.34		0.579816	0.194901	0.171295			0.387358	0.229349
89462.4	89462.4	24.8507	361.2	72.96	40.76		0.584182	0.2	0.173079			0.392091	0.229974
89582.4	89582.4	24.884	360.5	74.51	41.23		0.58305	0.204249	0.175074			0.39365	0.227591
89702.5	89702.5	24.9174	363.2	74.63	41.65		0.587417	0.204578	0.176858			0.395997	0.229453
89822.6	89822.6	24.9507	367.7	75.69	51.41		0.594695	0.207484	0.218301			0.401089	0.2205
89942.6	89942.6	24.9841	368.4	76.48	42		0.595827	0.209649	0.178344			0.402738	0.232525
90062.7	90062.7	25.0174	372.2	78.17	41.71		0.601973	0.214282	0.177113			0.408127	0.235299
90182.8	90182.8	25.0508	369.7	79.06	41.92		0.59793	0.216721	0.178004			0.407326	0.232076
90302.9	90302.9	25.0841	373.7	80.52	42.75		0.604399	0.220724	0.181529			0.412561	0.233653
90422.9	90422.9	25.1175	374.8	83.33	53.5		0.606178	0.228427	0.227176			0.417302	0.218457
90543	90543	25.1508	374.4	82.33	43.77		0.605531	0.225685	0.18586			0.415608	0.231658
90662.9	90662.9	25.1842	377.1	83.04	43.11		0.609898	0.227632	0.183057			0.418765	0.23463
90783.2	90783.2	25.2176	378.1	83.2	44.44		0.611515	0.22807	0.188705			0.419793	0.233577
90903.3	90903.3	25.2509	382.5	87.59	45.16		0.618632	0.240104	0.191762			0.429368	0.233751
91023.4	91023.4	25.2843	379.9	86.4	52.9		0.614427	0.236842	0.224628			0.425634	0.221608
91143.4	91143.4	25.3176	383.5	87.88	45		0.620249	0.240899	0.191083			0.430574	0.234724
91263.5	91263.5	25.351	391.2	88.5	44.96		0.632703	0.242599	0.190913			0.437651	0.241533
91383.6	91383.6	25.3843	389.3	90.38	45.37		0.62963	0.247752	0.192654			0.438691	0.237982
91503.6	91503.6	25.4177	388.4	89.26	46.21		0.628174	0.244682	0.196221			0.436428	0.236643
91623.7	91623.7	25.451	389.5	91.01	55.63		0.629953	0.249479	0.236221			0.439716	0.223592
91743.8	91743.8	25.4844	394.2	92.86	45.77		0.637555	0.25455	0.194352			0.446053	0.240397
91863.9	91863.9	25.5177	393.6	92.78	46.33		0.636584	0.254331	0.19673			0.445458	0.239063
91984	91984	25.5511	398.8	92.38	45.97		0.644994	0.253235	0.195202			0.449114	0.244662
92104.1	92104.1	25.5845	400.5	94.53	46.03		0.647744	0.259128	0.195456			0.453436	0.244826
92224.2	92224.2	25.6178	402.1	94.68	56.33		0.650332	0.259539	0.239193			0.454936	0.231721
92344.3	92344.3	25.6512	406.2	96.66	46.6		0.656963	0.264967	0.197877			0.460965	0.247966
92464.3	92464.3	25.6845	405.2	96.31	46.99		0.655345	0.264008	0.199533			0.459676	0.246667
92584.4	92584.4	25.7179	409.2	97.3	48.27		0.661815	0.266721	0.204968			0.464268	0.247864
92704.5	92704.5	25.7512	409.6	98.69	47.58		0.662462	0.270532	0.202038			0.466497	0.248425
92824.6	92824.6	25.7846	411.3	98.94	59.17		0.665211	0.271217	0.251253			0.468214	0.233449
92944.6	92944.6	25.818	413.5	98.21	48.32		0.668769	0.269216	0.20518			0.468993	0.251216
93064.8	93064.8	25.8513	415.2	99.83	49.12		0.671519	0.273657	0.208577			0.472588	0.250614
93184.8	93184.8	25.8847	416.4	100.1	47.5		0.673459	0.274397	0.201699			0.473928	0.253999
93304.9	93304.9	25.918	418.9	101.6	48.34		0.677503	0.278509	0.205265			0.478006	0.254155
93425	93425	25.9514	420.8	101.7	60.88		0.680576	0.278783	0.258514			0.479679	0.238042
93545	93545	25.9847	425.7	104	50.27		0.688501	0.285088	0.213461			0.486794	0.256104
93664.9	93664.9	26.018	425.1	103.1	49.2		0.68753	0.282621	0.208917			0.485075	0.2577
93785.2	93785.2	26.0514	426.1	105.7	50.09		0.689148	0.289748	0.212696			0.489448	0.255755
93905.2	93905.2	26.0848	435.3	105	50.46		0.704027	0.287829	0.214268			0.495928	0.264101
94025.4	94025.4	26.1182	432.5	106.9	62.99		0.699499	0.293037	0.267473			0.496268	0.242387
94145.5	94145.5	26.1515	433	106.4	50.7		0.700307	0.291667	0.215287			0.495987	0.260789
94265.5	94265.5	26.1849	435.4	108.3	49.78		0.704189	0.296875	0.21138			0.500532	0.263336
94385.6	94385.6	26.2182	436	108.5	52.44		0.705159	0.297423	0.222675			0.501291	0.259688
94505.7	94505.7	26.2516	436.8	107.5	51.46		0.706453	0.294682	0.218514			0.500568	0.262501
94625.8	94625.8	26.285	438.1	108.5	66.92		0.708556	0.297423	0.284161			0.502989	0.241287
94745.9	94745.9	26.3183	442.5	108.7	51.42		0.715672	0.297971	0.218344			0.506822	0.26713
94866	94866	26.3517	444.1	109.6	51.4		0.71826	0.300439	0.218259			0.509349	0.26812
94986.1	94986.1	26.385	447.1	109.3	52.2		0.723112	0.299616	0.221656			0.511364	0.269841
95106.2	95106.2	26.4184	445.2	110.4	52.03		0.720039	0.302632	0.220934			0.511335	0.267709
95226.3	95226.3	26.4517	445.1	111.4	53.97		0.719877	0.305373	0.229172			0.512625	0.264074
95346.4	95346.4	26.4851	449.6	113.1	52.92		0.727155	0.310033	0.224713			0.518594	0.268861
95466.4	95466.4	26.5185	450.7	112.8	53.36		0.728934	0.309211	0.226582			0.519072	0.269368
95586.5	95586.5	26.5518	447.6	113	54.24		0.72392	0.309759	0.230318			0.51684	0.265042
95707	95707	26.5853	452.7	113.7	55.28		0.732169	0.311678	0.234735			0.521923	0.26776
95826.7	95826.7	26.6185	454.3	114.1	53.97		0.734757	0.312774	0.229172			0.523765	0.271009
95946.7	95946.7	26.6519	457.1	115.6	54.65		0.739285	0.316886	0.232059			0.528086	0.271691
96066.8	96066.8	26.6852	456.4	114.5	54.57		0.738153	0.313871	0.23172			0.526012	0.271796
96186.9	96186.9	26.7186	460.1	116.1	53.97		0.744137	0.318257	0.229172			0.531197	0.275227
96306.9	96306.9	26.7519	463.8	117	54.53		0.750121	0.320724	0.23155			0.535422	0.277264
96427	96427	26.7853	461.2	114.7	56.78		0.745916	0.314419	0.241104			0.530168	0.272764
96546.9	96546.9	26.8186	465.1	115.1	55.13		0.752224	0.315515	0.234098			0.53387	0.278627
96667.2	96667.2	26.852	468	118.8	55.43		0.756914	0.325658	0.235372			0.541286	0.278729
96787.3	96787.3	26.8853	464.2	118.2	55.23		0.750768	0.324013	0.234522			0.537391	0.275874
96907.4	96907.4	26.9187	470.3	119.7	56.78		0.760634	0.328125	0.241104			0.544379	0.278253
97027.4	97027.4	26.9521	469.2	123.1	57.43		0.758855	0.337445	0.243864			0.54815	0.274335
97147.5	97147.5	26.9854	472.2	121.8	57.12		0.763707	0.333882	0.242548			0.548794	0.278298
97267.6	97267.6	27.0188	477.2	122.5	56.04		0.771794	0.3358	0.237962			0.553797	0.284206
97387.6	97387.6	27.0521	475.1	120.9	56.8		0.768397	0.331414	0.241189			0.549906	0.28197
97507.7	97507.7	27.0855	476.3	123.7	56.12		0.770338	0.33909	0.238301			0.554714	0.282606
97627.8	97627.8	27.1188	474.1	125	59.77		0.76678	0.342654	0.2538			0.554717	0.274143
97747.9	97747.9	27.1522	481.1	124.4	58.04		0.778101	0.341009	0.246454			0.559555	0.283619
97868	97868	27.1856	481.2	127.2	57.62		0.778263	0.348684	0.244671			0.563474	0.282865
97988.1	97988.1	27.2189	482.8	129.1	58.34		0.780851	0.353893	0.247728			0.567372	0.282189
98108.2	98108.2	27.2523	484.4	129.2	57.02		0.783438	0.354167	0.242123			0.568803	0.28573
98228.3	98228.3	27.2856	486.7	129.9	57.02		0.787158	0.356086	0.242123			0.571622	0.287482
98348.4	98348.4	27.319	489.5	129.7	57.14		0.791687	0.355537	0.242633			0.573612	0.289952
98468.4	98468.4	27.3523	489.8	130.6	58.42		0.792172	0.358004	0.248068			0.575088	0.287703
98588.5	98588.5	27.3857	491.6	131.2	59		0.795083	0.359649	0.250531			0.577366	0.288111
98708.6	98708.6	27.419	497.8	132.7	59.77		0.805111	0.363761	0.2538			0.584436	0.291783
98828.7	98828.7	27.4524	491.4	133	59.77		0.79476	0.364583	0.2538			0.579672	0.285763
98948.8	98948.8	27.4858	492.8	130.5	60.4		0.797024	0.35773	0.256476			0.577377	0.287351
99068.8	99068.8	27.5191	496.9	132.6	59.32		0.803655	0.363487	0.25189			0.583571	0.291733
99188.9	99188.9	27.5525	496.1	134.4	60.07		0.802361	0.368421	0.255074			0.585391	0.28887
99309	99309	27.5858	497	134.4	60.96		0.803817	0.368421	0.258854			0.586119	0.288259
99428.9	99428.9	27.6191	495.1	136.8	61.39		0.800744	0.375	0.260679			0.587872	0.284604
99548.9	99548.9	27.6525	501.6	137.4	60.79		0.811257	0.376645	0.258132			0.593951	0.291227
99669.2	99669.2	27.6859	498.9	134	62.84		0.80689	0.367325	0.266837			0.587107	0.28722
99788.9	99788.9	27.7191	503.7	140.1	61.53		0.814653	0.384046	0.261274			0.59935	0.29061
99909.1	99909.1	27.7525	505.5	137.7	63.85		0.817564	0.377467	0.271125			0.597516	0.28971
100029	100029	27.7859	505.6	139.2	65.33		0.817726	0.381579	0.27741			0.599652	0.286652
100149	100149	27.8193	507.1	140	62.28		0.820152	0.383772	0.264459			0.601962	0.292534
100270	100270	27.8527	509.4	143	62.62		0.823872	0.391996	0.265902			0.607934	0.292617
100389	100389	27.886	509.6	142.5	61.42		0.824195	0.390625	0.260807			0.60741	0.295026
100510	100510	27.9193	515	142.4	62.11		0.832929	0.390351	0.263737			0.61164	0.298855
100630	100630	27.9527	511	143.9	65.33		0.82646	0.394463	0.27741			0.610461	0.289188
100750	100750	27.986	514	142.5	65.33		0.831312	0.390625	0.27741			0.610968	0.29264
100870	100870	28.0194	514.1	144.1	62.44		0.831473	0.395011	0.265138			0.613242	0.296677
100990	100990	28.0527	517.3	144.6	64.46		0.836649	0.396382	0.273715			0.616515	0.296023
101110	101110	28.0861	516.8	147.3	64.65		0.83584	0.403783	0.274522			0.619812	0.293956
101230	101230	28.1195	519	146.1	66.15		0.839398	0.400493	0.280892			0.619946	0.294072
101350	101350	28.1528	516.5	146.3	65.28		0.835355	0.401042	0.277197			0.618198	0.293117
101470	101470	28.1862	519.8	147.7	64.52		0.840692	0.404879	0.27397			0.622786	0.296716
101590	101590	28.2195	519.2	149.5	65.55		0.839722	0.409814	0.278344			0.624768	0.293613
101710	101710	28.2529	523.5	149.8	66.15		0.846676	0.410636	0.280892			0.628656	0.296389
101830	101830	28.2862	525.2	149.5	68.55		0.849426	0.409814	0.291083			0.62962	0.294138
101951	101951	28.3196	525.8	152.4	66.17		0.850396	0.417763	0.280977			0.63408	0.297243
102071	102071	28.3529	524.3	153	67.44		0.84797	0.419408	0.286369			0.633689	0.293474
102191	102191	28.3863	522.7	153.5	67.87		0.845383	0.420779	0.288195			0.633081	0.291068
102311	102311	28.4196	530.7	154	67.5		0.858321	0.422149	0.286624			0.640235	0.298734
102431	102431	28.453	530.4	154.2	68.55		0.857836	0.422697	0.291083			0.640267	0.296613
102551	102551	28.4865	527.2	152.5	68.55		0.852661	0.418037	0.291083			0.635349	0.294501
102671	102671	28.5197	533.9	156.4	67.02		0.863497	0.428728	0.284586			0.646112	0.301369
102791	102791	28.5531	527	156.8	66.45		0.852337	0.429825	0.282166			0.641081	0.295921
102911	102911	28.5864	528.3	155	67.51		0.85444	0.42489	0.286667			0.639665	0.296081
103031	103031	28.6198	527.6	157.4	69.65		0.853307	0.431469	0.295754			0.642388	0.290755
103151	103151	28.6531	535.4	157.3	68.27		0.865923	0.431195	0.289894			0.648559	0.300212
103271	103271	28.6865	536.9	158.1	69.17		0.868349	0.433388	0.293715			0.650868	0.299695
103391	103391	28.7198	531.8	160.5	68.87		0.8601	0.439967	0.292442			0.650034	0.294537
103512	103512	28.7532	534.6	160	69.69		0.864629	0.438596	0.295924			0.651613	0.295884
103632	103632	28.7865	534.6	161.8	69.65		0.864629	0.443531	0.295754			0.65408	0.295178
103752	103752	28.8199	536.5	160.4	68.16		0.867702	0.439693	0.289427			0.653697	0.300048
103872	103872	28.8532	533.2	162	69.39		0.862365	0.444079	0.29465			0.653222	0.294277
103992	103992	28.8866	535.6	162.6	70.95		0.866246	0.445724	0.301274			0.655985	0.293513
104112	104112	28.92	538	162.8	70.22		0.870128	0.446272	0.298174			0.6582	0.296849
104232	104232	28.9533	541.2	163.9	70.22		0.875303	0.449287	0.298174			0.662295	0.299278
104352	104352	28.9867	541	163.7	71		0.87498	0.448739	0.301486			0.661859	0.297842
104472	104472	29.02	538.5	165.4	71.64		0.870936	0.453399	0.304204			0.662168	0.293764
104592	104592	29.0534	540.5	162.4	71.86		0.874171	0.445175	0.305138			0.659673	0.296492
104712	104712	29.0867	538.8	166.1	72.04		0.871422	0.455318	0.305902			0.66337	0.293053
104832	104832	29.1201	546.3	165.6	72.18		0.883552	0.453947	0.306497			0.66875	0.299804
104952	104952	29.1535	544.9	167	71.47		0.881287	0.457785	0.303482			0.669536	0.299172
105073	105073	29.1868	544.4	165	70.44		0.880479	0.452303	0.299108			0.666391	0.301329
105193	105193	29.2202	543	166.7	72.22		0.878214	0.456963	0.306667			0.667589	0.296285
105313	105313	29.2535	544.2	165.5	73.89		0.880155	0.453673	0.313758			0.666914	0.295034
105433	105433	29.2869	544.9	166.5	72.34		0.881287	0.456414	0.307176			0.668851	0.297879
105553	105553	29.3202	540.9	166.6	72.42		0.874818	0.456689	0.307516			0.665753	0.294085
105673	105673	29.3536	548.7	167	73.57		0.887433	0.457785	0.312399			0.672609	0.298998
105793	105793	29.387	547.2	166.1	75.27		0.885007	0.455318	0.319618			0.670163	0.295159
105913	105913	29.4203	544.4	167.5	73.94		0.880479	0.459156	0.31397			0.669817	0.294257
106033	106033	29.4537	546.6	168.5	74.18		0.884037	0.461897	0.314989			0.672967	0.295409
106153	106153	29.487	553.2	171.4	75.62		0.894711	0.469846	0.321104			0.682279	0.297674
106273	106273	29.5204	549.1	170.9	76.88		0.88808	0.468476	0.326454			0.678278	0.292022
106393	106393	29.5537	552.9	171.9	77.19		0.894226	0.471217	0.327771			0.682722	0.294501
106514	106514	29.5871	548.2	166.4	77.46		0.886625	0.45614	0.328917			0.671382	0.292273
106634	106634	29.6205	554.8	171.3	75.75		0.897299	0.469572	0.321656			0.683436	0.298941
106754	106754	29.6538	550.9	171.7	76.97		0.890991	0.470669	0.326837			0.68083	0.293152
106874	106874	29.6872	543.8	170.6	76.84		0.879508	0.467654	0.326285			0.673581	0.287421
106994	106994	29.7205	548.9	170.1	77.16		0.887757	0.466283	0.327643			0.67702	0.291716
107114	107114	29.7539	553.7	174.5	77.58		0.89552	0.478344	0.329427			0.686932	0.293449
107234	107234	29.7872	544.3	170.1	77.58		0.880317	0.466283	0.329427			0.6733	0.286832
107354	107354	29.8206	553.4	173.2	77.43		0.895035	0.474781	0.32879			0.684908	0.293984
107474	107474	29.8539	556.2	173.8	79.07		0.899563	0.476425	0.335754			0.687994	0.293461
107594	107594	29.8873	550.7	174.7	80.65		0.890668	0.478893	0.342463			0.68478	0.285395
107714	107714	29.9207	550.2	171.1	79.54		0.889859	0.469024	0.337749			0.679442	0.288433
107834	107834	29.954	556.6	175.2	78.84		0.90021	0.480263	0.334777			0.690237	0.293609
107955	107955	29.9874	552.6	178.1	79.35		0.893741	0.488213	0.336943			0.690977	0.287912
108075	108075	30.0207	557.3	175.8	81.84		0.901342	0.481908	0.347516			0.691625	0.28888
108195	108195	30.0541	554.9	177.1	80.79		0.897461	0.485471	0.343057			0.691466	0.287918
108315	108315	30.0875	553.8	178.6	80.73		0.895682	0.489583	0.342803			0.692633	0.286396
108435	108435	30.1208	559.6	178.2	81.84		0.905062	0.488487	0.347516			0.696775	0.289904
108555	108555	30.1542	556.3	178.8	82.9		0.899725	0.490132	0.352017			0.694928	0.284847
108675	108675	30.1875	555.5	181.1	81.63		0.898431	0.496436	0.346624			0.697434	0.285346
108795	108795	30.2209	561.3	179.7	81.58		0.907812	0.492599	0.346412			0.700205	0.291245
108915	108915	30.2542	558.8	178.9	83.98		0.903768	0.490406	0.356603			0.697087	0.285237
109035	109035	30.2876	557.9	179.3	83.98		0.902313	0.491502	0.356603			0.696907	0.284242
109155	109155	30.3209	561	179.7	83.84		0.907327	0.492599	0.356008			0.699963	0.287114
109275	109275	30.3543	559.4	182.1	82.99		0.904739	0.499178	0.352399			0.701958	0.286095
109395	109395	30.3876	563.8	183.9	84.4		0.911855	0.504112	0.358386			0.707983	0.286885
109516	109516	30.421	560.8	180.9	85.07		0.907003	0.495888	0.361231			0.701446	0.284316
109636	109636	30.4543	564.1	185	85.07		0.91234	0.507127	0.361231			0.709734	0.285542
109756	109756	30.4877	562.5	185.3	86.39		0.909753	0.50795	0.366837			0.708851	0.281696
109876	109876	30.521	567.4	184.1	85.28		0.917678	0.50466	0.362123			0.711169	0.288543
109996	109996	30.5544	562.1	189.6	86.93		0.909106	0.519737	0.36913			0.714421	0.278647
110116	110116	30.5877	563.1	186.9	85.39		0.910723	0.512336	0.36259			0.711529	0.28331
110236	110236	30.6211	561.4	189.6	85.39		0.907973	0.519737	0.36259			0.713855	0.280733
110356	110356	30.6545	566.9	193.1	87.61		0.916869	0.529331	0.372017			0.7231	0.280415
110476	110476	30.6878	564.4	191	89.7		0.912825	0.523575	0.380892			0.7182	0.275327
110596	110596	30.7212	564.4	195.1	89.43		0.912825	0.534814	0.379745			0.72382	0.2742
110716	110716	30.7545	570.3	195.6	87.4		0.922368	0.536184	0.371125			0.729276	0.282917
110836	110836	30.7879	570.5	196.6	88.36		0.922691	0.538925	0.375202			0.730808	0.281018
110956	110956	30.8212	571.8	198.8	89.02		0.924794	0.544956	0.378004			0.734875	0.280217
111076	111076	30.8546	569	204.1	87.59		0.920265	0.559485	0.371932			0.739875	0.27869
111197	111197	30.8879	568.4	201.8	90.1		0.919295	0.55318	0.38259			0.736237	0.274224
111317	111317	30.9213	569.1	203.2	90.21		0.920427	0.557018	0.383057			0.738722	0.274194
111437	111437	30.9546	573.3	205.1	90.21		0.92722	0.562226	0.383057			0.744723	0.277319
111557	111557	30.988	569.2	204.1	91.78		0.920589	0.559485	0.389724			0.740037	0.271119
111677	111677	31.0214	575.2	206.3	91.65		0.930293	0.565515	0.389172			0.747904	0.275974
111797	111797	31.0547	568	205.3	91.74		0.918648	0.562774	0.389554			0.740711	0.26975
111917	111917	31.0881	570.6	206.6	92.11		0.922853	0.566338	0.391125			0.744595	0.270966
112037	112037	31.1214	569.1	203.3	92.11		0.920427	0.557292	0.391125			0.738859	0.27069
112157	112157	31.1548	570.1	207.2	92.79		0.922044	0.567982	0.394013			0.745013	0.269086
112277	112277	31.1881	570.4	206.5	93.69		0.92253	0.566064	0.397834			0.744297	0.267916
112397	112397	31.2215	570.8	207.6	93.87		0.923176	0.569079	0.398599			0.746128	0.267591
112517	112517	31.2548	571.8	206.1	94.32		0.924794	0.564967	0.40051			0.74488	0.26814
112637	112637	31.2882	573.5	208.2	93.57		0.927543	0.570724	0.397325			0.749133	0.270345
112758	112758	31.3216	570.3	206.7	95.84		0.922368	0.566612	0.406964			0.74449	0.263847
112878	112878	31.3549	568.1	207.8	95.38		0.91881	0.569627	0.405011			0.744218	0.262366
112998	112998	31.3883	572	207.3	97.69		0.925117	0.568257	0.41482			0.746687	0.261819
113118	113118	31.4216	571	206.7	95.49		0.9235	0.566612	0.405478			0.745056	0.265104
113238	113238	31.455	573.4	208.3	95.47		0.927382	0.570998	0.405393			0.74919	0.266742
113359	113359	31.4886	569.5	209.9	96.66		0.921074	0.575384	0.410446			0.748229	0.260591
113478	113478	31.5217	574.5	206.7	97.09		0.929161	0.566612	0.412272			0.747886	0.265341
113599	113599	31.5551	576.7	209.7	95.47		0.932719	0.574836	0.405393			0.753777	0.269216
113719	113719	31.5885	575.1	208.8	97.88		0.930131	0.572368	0.415626			0.75125	0.263716
113839	113839	31.6219	577	208.4	96.89		0.933204	0.571272	0.411423			0.752238	0.267333
113959	113959	31.6552	576.3	209	97.72		0.932072	0.572917	0.414947			0.752494	0.265005
114079	114079	31.6886	578.2	210.3	99.1		0.935145	0.57648	0.420807			0.755813	0.263761
114199	114199	31.7219	576.2	210.1	99.62		0.93191	0.575932	0.423015			0.753921	0.261112
114319	114319	31.7553	576.7	208.1	100.1		0.932719	0.57045	0.425053			0.751584	0.261439
114439	114439	31.7886	579.8	209.9	100.1		0.937732	0.575384	0.425053			0.756558	0.263545
114559	114559	31.822	575.3	209.5	100.4		0.930454	0.574287	0.426327			0.752371	0.259131
114679	114679	31.8553	576	211.6	101.1		0.931587	0.580044	0.429299			0.755815	0.257746
114799	114799	31.8887	578.6	211.5	101.3		0.935792	0.57977	0.430149			0.757781	0.259748
114919	114919	31.9221	579.7	211.2	100.8		0.937571	0.578947	0.428025			0.758259	0.261733
115040	115040	31.9554	580.7	209.9	100.8		0.939188	0.575384	0.428025			0.757286	0.263108
115160	115160	31.9888	573.4	212.8	101.5		0.927382	0.583333	0.430998			0.755357	0.254287
115280	115280	32.0221	576.7	211.9	102.4		0.932719	0.580866	0.43482			0.756792	0.255941
115400	115400	32.0555	579.3	220	103.5		0.936924	0.60307	0.43949			0.769997	0.253527
115520	115520	32.0888	586.4	217.1	104.6		0.948407	0.595121	0.444161			0.771764	0.2588
115640	115640	32.1222	577.9	218.8	100.8		0.93466	0.599781	0.428025			0.76722	0.257657
115760	115760	32.1555	577.8	220.2	104.6		0.934498	0.603618	0.444161			0.769058	0.250112
115880	115880	32.1889	574.4	221.2	104.5		0.928999	0.60636	0.443737			0.767679	0.246989
116000	116000	32.2223	584.2	219.9	106		0.944849	0.602796	0.450106			0.773822	0.253339
116120	116120	32.2556	582.5	221.4	106.3		0.942099	0.606908	0.45138			0.774504	0.250781
116240	116240	32.289	583.7	224.8	103.4		0.94404	0.616228	0.439066			0.780134	0.256205
116360	116360	32.3223	580.5	222.5	107		0.938865	0.609923	0.454352			0.774394	0.247372
116480	116480	32.3557	579.7	226.1	105.5		0.937571	0.619792	0.447983			0.778681	0.248394
116601	116601	32.389	578.2	227.6	106.5		0.935145	0.623904	0.452229			0.779524	0.244796
116721	116721	32.4224	580.5	225.5	107.5		0.938865	0.618147	0.456476			0.778506	0.245526
116841	116841	32.4557	584	228.6	105.5		0.944525	0.626645	0.447983			0.785585	0.251503
116961	116961	32.4891	581.5	229.8	107.1		0.940482	0.629934	0.454777			0.785208	0.245977
117081	117081	32.5225	581.5	227.1	107.3		0.940482	0.622533	0.455626			0.781507	0.246318
117201	117201	32.5558	583.9	228.6	108.8		0.944364	0.626645	0.461996			0.785504	0.245198
117321	117321	32.5892	582.3	226	106.5		0.941776	0.619518	0.452229			0.780647	0.248828
117441	117441	32.6225	581.8	228.3	105.5		0.940967	0.625822	0.447983			0.783395	0.249659
117561	117561	32.6559	583.2	230	108.3		0.943231	0.630482	0.459873			0.786857	0.245138
117681	117681	32.6893	585.6	230.7	108.2		0.947113	0.632401	0.459448			0.789757	0.247243
117801	117801	32.7226	584	231.5	109.2		0.944525	0.634594	0.463694			0.78956	0.243743
117921	117921	32.756	583.3	230.3	110.3		0.943393	0.631305	0.468365			0.787349	0.241385
118042	118042	32.7893	583	231.3	108.9		0.942908	0.634046	0.46242			0.788477	0.243488
118162	118162	32.8227	583.7	228.7	112		0.94404	0.626919	0.475584			0.785479	0.239067
118282	118282	32.856	584.6	227.8	110.4		0.945496	0.624452	0.46879			0.784974	0.243087
118402	118402	32.8894	584.3	231	111		0.945011	0.633224	0.471338			0.789117	0.240757
118522	118522	32.9227	587	232.8	111.3		0.949377	0.638158	0.472611			0.793768	0.242064
118642	118642	32.9561	582.2	231.2	111.3		0.941614	0.633772	0.472611			0.787693	0.238294
118762	118762	32.9895	583.7	233.8	113		0.94404	0.640899	0.47983			0.79247	0.235701
118882	118882	33.0228	584.3	232.8	112.4		0.945011	0.638158	0.477282			0.791584	0.23763
119002	119002	33.0562	588.5	237.3	114.3		0.951803	0.650493	0.48535			0.801148	0.236516
119122	119122	33.0895	581.4	234.3	114.5		0.94032	0.64227	0.4862			0.791295	0.23073
119242	119242	33.1229	586.8	235.4	114.5		0.949054	0.645285	0.4862			0.797169	0.235166
119362	119362	33.1562	593.3	236.6	115.6		0.959567	0.648575	0.49087			0.804071	0.238489
119483	119483	33.1896	583.6	236.3	114.3		0.943878	0.647752	0.48535			0.795815	0.232491
119603	119603	33.223	588.5	236.3	113.3		0.951803	0.647752	0.481104			0.799778	0.238669
119723	119723	33.2563	589.3	239	116		0.953097	0.655154	0.492569			0.804125	0.233556
119843	119843	33.2897	586.3	238.9	114.3		0.948245	0.654879	0.48535			0.801562	0.234192
119963	119963	33.323	584.1	238.3	116.2		0.944687	0.653235	0.493418			0.798961	0.228812
0	119963	33.323	586	239.2	109.9		0.94776	0.655702	0.466667			0.801731	0.242378
119.84	120083	33.3563	591.6	240	114.3		0.956817	0.657895	0.48535			0.807356	0.23854
239.92	120203	33.3897	588.1	241.7	116.5		0.951156	0.662555	0.494692			0.806856	0.230878
360.01	120323	33.423	585.6	239.1	114.9		0.947113	0.655428	0.487898			0.80127	0.232388
480.05	120443	33.4564	588	240.4	114.3		0.950995	0.658991	0.48535			0.804993	0.235316
600.19	120563	33.4898	591.1	241	115.6		0.956008	0.660636	0.49087			0.808322	0.235379
720.23	120683	33.5231	584.9	242.5	119.4		0.945981	0.664748	0.507006			0.805364	0.222363
840.31	120803	33.5565	593.9	244	114.3		0.960537	0.66886	0.48535			0.814698	0.239636
960.35	120923	33.5898	590.5	244	117.6		0.955038	0.66886	0.499363			0.811949	0.230314
1080.44	121043	33.6232	587.4	240.7	119.4		0.950024	0.659814	0.507006			0.804919	0.225032
1200.53	121163	33.6565	589.9	241.7	117.6		0.954068	0.662555	0.499363			0.808311	0.23035
1320.62	121284	33.6899	589.2	242.5	118.5		0.952935	0.664748	0.503185			0.808842	0.227827
1440.65	121404	33.7232	593.6	240.6	120.1		0.960052	0.659539	0.509979			0.809796	0.229217
1560.74	121524	33.7566	590.8	241.6	118.5		0.955523	0.662281	0.503185			0.808902	0.229461
1680.78	121644	33.7899	592.1	244.1	120.7		0.957626	0.669134	0.512527			0.81338	0.225783
1800.82	121764	33.8233	587.5	242	122.9		0.950186	0.663377	0.521868			0.806782	0.218228
1920.96	121884	33.8566	591.9	244.6	120.7		0.957302	0.670504	0.512527			0.813903	0.225476
2040.99	122004	33.89	596.6	241.6	121.5		0.964904	0.662281	0.515924			0.813592	0.228978
2161.13	122124	33.9233	591.5	243.4	121.8		0.956655	0.667215	0.517197			0.811935	0.223385
2281.17	122244	33.9567	590	246.1	118.5		0.954229	0.674616	0.503185			0.814423	0.227674
2401.26	122364	33.9901	592.5	247.6	123.8		0.958273	0.678728	0.52569			0.8185	0.219353
2521.35	122484	34.0234	588.7	248.2	124.9		0.952127	0.680373	0.530361			0.81625	0.213791
2641.38	122604	34.0568	589.3	250	124.9		0.953097	0.685307	0.530361			0.819202	0.213864
2761.47	122724	34.0901	597.9	248	122.4		0.967006	0.679825	0.519745			0.823415	0.226621
2881.51	122844	34.1235	594.8	249.1	122.5		0.961993	0.68284	0.52017			0.822416	0.223456
3001.6	122965	34.1568	596.3	248.2	124.9		0.964419	0.680373	0.530361			0.822396	0.220451
3121.69	123085	34.1902	596.4	249.6	125.1		0.96458	0.684211	0.53121			0.824395	0.219782
3241.77	123205	34.2235	593	252.9	124.8		0.959081	0.693257	0.529936			0.826169	0.216603
3361.86	123325	34.2569	599.8	251.5	124.9		0.970079	0.689419	0.530361			0.829749	0.222644
3481.9	123445	34.2902	595	252.2	126.2		0.962316	0.691338	0.535881			0.826827	0.21581
3602.04	123565	34.3236	592.2	253.3	124.9		0.957787	0.694353	0.530361			0.82607	0.215633
3722.13	123685	34.357	596.1	253.6	124.9		0.964095	0.695175	0.530361			0.829635	0.218939
3842.16	123805	34.3903	598.2	255.4	128		0.967492	0.70011	0.543524			0.833801	0.214383
3962.25	123925	34.4237	597.3	254	124.8		0.966036	0.696272	0.529936			0.831154	0.220084
4082.34	124045	34.457	594.6	256.8	124.9		0.961669	0.703947	0.530361			0.832808	0.217017
4202.43	124165	34.4904	597.1	253.5	127.9		0.965712	0.694901	0.5431			0.830307	0.214081
4322.52	124285	34.5237	598	255.6	128.8		0.967168	0.700658	0.546921			0.833913	0.21263
4443	124406	34.5572	591.3	260.1	124.9		0.956332	0.712993	0.530361			0.834663	0.213705
4562.59	124526	34.5904	596.1	253.6	127.4		0.964095	0.695175	0.540977			0.829635	0.214136
4682.68	124646	34.6238	602.3	256.3	129		0.974123	0.702577	0.547771			0.83835	0.215823
4802.72	124766	34.6571	598.1	254.7	124.9		0.96733	0.698191	0.530361			0.83276	0.220433
4922.79	124886	34.6905	595.2	258.4	129.3		0.962639	0.708333	0.549045			0.835486	0.208609
5042.89	125006	34.7238	596.9	258	128		0.965389	0.707237	0.543524			0.836313	0.212687
5162.98	125126	34.7572	597.9	259.9	128		0.967006	0.712445	0.543524			0.839726	0.213179
5283.07	125246	34.7906	598.5	258.9	129.4		0.967977	0.709704	0.549469			0.83884	0.211159
5403.16	125366	34.8239	590.2	258.5	130.5		0.954553	0.708607	0.55414			0.83158	0.20194
5523.23	125486	34.8573	598.3	262.4	131.4		0.967653	0.719298	0.557962			0.843476	0.20638
5643.33	125606	34.8906	595.6	260.4	131.8		0.963286	0.713816	0.55966			0.838551	0.20368
5763.42	125726	34.924	591.8	258.8	131.4		0.957141	0.70943	0.557962			0.833285	0.201514
5883.51	125846	34.9573	596.7	263	128		0.965066	0.720943	0.543524			0.843004	0.211648
6003.6	125967	34.9907	597.6	264.6	133.7		0.966521	0.725329	0.567728			0.845925	0.200851
6123.68	126087	35.0241	598.1	265.8	135		0.96733	0.728618	0.573248			0.847974	0.198504
6243.77	126207	35.0574	599.5	268.4	128		0.969594	0.735746	0.543524			0.85267	0.213373
6363.81	126327	35.0908	596.1	269.5	133.6		0.964095	0.738761	0.567304			0.851428	0.199004
6483.95	126447	35.1241	594.1	267.8	135.3		0.96086	0.734101	0.574522			0.847481	0.19414
6604.04	126567	35.1575	596.5	266.8	135.3		0.964742	0.73136	0.574522			0.848051	0.196357
6724.07	126687	35.1908	594.2	270.3	134.1		0.961022	0.740954	0.569427			0.850988	0.196298
6844.16	126807	35.2242	598.7	267	136.6		0.9683	0.731908	0.580042			0.850104	0.195656
6964.25	126927	35.2575	598	271.4	135.3		0.967168	0.743969	0.574522			0.855569	0.196935
7084.34	127047	35.2909	596.4	269.1	135.7		0.96458	0.737664	0.576221			0.851122	0.195097
7204.43	127167	35.3243	598.5	266.9	135.2		0.967977	0.731634	0.574098			0.849805	0.198249
7324.51	127287	35.3576	594	270.4	135.3		0.960699	0.741228	0.574522			0.850963	0.193688
7444.55	127407	35.391	594.1	270.7	137.2		0.96086	0.74205	0.58259			0.851455	0.189909
7564.64	127528	35.4243	595.7	270.8	135.5		0.963448	0.742325	0.575372			0.852886	0.194667
7684.73	127648	35.4577	596.9	273.8	137.2		0.965389	0.750548	0.58259			0.857969	0.191877
7804.82	127768	35.491	597.6	272.3	136.1		0.966521	0.746436	0.577919			0.856479	0.19487
7924.85	127888	35.5244	593.6	275	137.3		0.960052	0.753838	0.583015			0.856945	0.188795
8044.94	128008	35.5577	599.7	273.9	137.2		0.969918	0.750822	0.58259			0.86037	0.194219
8165.03	128128	35.5911	596	273.3	139.3		0.963933	0.749178	0.591507			0.856555	0.186941
8285.07	128248	35.6244	600.9	277	136		0.971858	0.75932	0.577495			0.865589	0.197381
8405.14	128368	35.6578	598	275.1	137.2		0.967168	0.754112	0.58259			0.86064	0.192662
8525.19	128488	35.6911	596.3	277	140.4		0.964419	0.75932	0.596178			0.861869	0.184518
8645.33	128608	35.7245	595.9	275.5	139.3		0.963772	0.755208	0.591507			0.85949	0.186582
8765.37	128728	35.7579	601	279.1	140.4		0.97202	0.765077	0.596178			0.868548	0.188242
8885.03	128848	35.7911	598.5	276.9	141.3		0.967977	0.759046	0.6			0.863511	0.184551
9005.53	128968	35.8246	599.3	271.6	139.6		0.969271	0.744518	0.592781			0.856894	0.189421
9125.2	129088	35.8578	596.4	278.8	140.4		0.96458	0.764254	0.596178			0.864417	0.184436
9245.25	129208	35.8912	603.7	278.5	142.7		0.976387	0.763432	0.605945			0.869909	0.185912
9365.81	129329	35.9246	597.4	279.4	139.8		0.966198	0.765899	0.593631			0.866048	0.186459
9485.95	129449	35.958	598.3	277	140.4		0.967653	0.75932	0.596178			0.863487	0.186195
9605.56	129568	35.9912	592.1	280	140.6		0.957626	0.767544	0.597028			0.862585	0.180388
9725.64	129689	36.0246	600.5	279.7	142.7		0.971211	0.766721	0.605945			0.868966	0.183069
9846.16	129809	36.0581	601	280.1	142.7		0.97202	0.767818	0.605945			0.869919	0.183445
9965.78	129929	36.0913	599.8	281.9	143.9		0.970079	0.772752	0.61104			0.871416	0.179814
10085.9	130049	36.1247	598.8	283.3	144.3		0.968462	0.77659	0.612739			0.872526	0.178045
10205.9	130169	36.158	596	284.1	142.7		0.963933	0.778783	0.605945			0.871358	0.17903
10326	130289	36.1914	597.5	284.8	142.1		0.966359	0.780702	0.603397			0.873531	0.181497
10446.1	130409	36.2247	600.3	286.4	143.8		0.970888	0.785088	0.610616			0.877988	0.180166
10566.2	130529	36.2581	600.7	285.6	142.7		0.971535	0.782895	0.605945			0.877215	0.182826
10686.3	130649	36.2915	601.4	291.8	144.7		0.972667	0.79989	0.614437			0.886279	0.179152
10806.4	130769	36.3248	599.3	290.5	144.9		0.969271	0.796327	0.615287			0.882799	0.177007
10926.4	130889	36.3582	596.5	294.2	144.7		0.964742	0.806469	0.614437			0.885606	0.175423
11046.5	131009	36.3915	600.1	295.3	146.5		0.970564	0.809485	0.622081			0.890025	0.174408
11166.6	131130	36.4249	599.1	296.1	147.7		0.968947	0.811678	0.627176			0.890312	0.171066
11286.7	131250	36.4582	596.8	295.9	144.7		0.965227	0.811129	0.614437			0.888178	0.175825
11406.8	131370	36.4916	601.7	293.7	147.8		0.973152	0.805099	0.627601			0.889125	0.172797
11526.8	131490	36.5249	601	297.7	146.1		0.97202	0.816064	0.620382			0.894042	0.176193
11646.9	131610	36.5583	604	296.7	146.1		0.976872	0.813322	0.620382			0.895097	0.178447
11767	131730	36.5917	597.8	294	147.3		0.966845	0.805921	0.625478			0.886383	0.170776
11887.1	131850	36.625	598.3	295.3	148.6		0.967653	0.809485	0.630998			0.888569	0.16843
12007.2	131970	36.6584	600.8	297.9	146.1		0.971697	0.816612	0.620382			0.894154	0.176058
12127.2	132090	36.6917	601.3	299.1	149.3		0.972505	0.819901	0.63397			0.896203	0.169541
12247.3	132210	36.7251	597.8	297	151.6		0.966845	0.814145	0.643737			0.890495	0.161635
12367.4	132330	36.7584	598.8	301.5	146.1		0.968462	0.82648	0.620382			0.897471	0.175021
12487.5	132450	36.7918	600.2	300.8	149.3		0.970726	0.824561	0.63397			0.897644	0.168866
12607.5	132570	36.8251	602.3	300.8	150		0.974123	0.824561	0.636943			0.899342	0.168948
12727.5	132690	36.8585	598.2	298	149.3		0.967492	0.816886	0.63397			0.892189	0.167021
12847.6	132811	36.8918	601.8	300.4	152.4		0.973314	0.823465	0.647134			0.898389	0.163269
12967.8	132931	36.9252	597.5	299.1	151.5		0.966359	0.819901	0.643312			0.89313	0.161758
13087.8	133051	36.9585	598	301.5	149.3		0.967168	0.82648	0.63397			0.896824	0.167269
13207.9	133171	36.9919	600.4	298	154		0.97105	0.816886	0.653928			0.893968	0.158581
13328	133291	37.0252	597.5	299.2	151.1		0.966359	0.820175	0.641614			0.893267	0.162642
13448	133411	37.0586	597.9	301	154		0.967006	0.82511	0.653928			0.896058	0.156767
13568.2	133531	37.092	599.3	302.4	152.3		0.969271	0.828947	0.646709			0.899109	0.161734
13688.2	133651	37.1253	599.7	299.8	154.1		0.969918	0.82182	0.654352			0.895869	0.157882
13808.3	133771	37.1587	603.1	301.5	154		0.975416	0.82648	0.653928			0.900948	0.160889
13928.4	133891	37.192	597.7	302.3	155.2		0.966683	0.828673	0.659023			0.897678	0.154101
14048.4	134011	37.2254	601.6	299.7	156.2		0.97299	0.821546	0.66327			0.897268	0.154873
14168.5	134131	37.2587	595.6	300.9	154		0.963286	0.824836	0.653928			0.894061	0.154963
14288.6	134252	37.2921	596.3	302	154.7		0.964419	0.827851	0.6569			0.896135	0.154079
14408.7	134372	37.3254	597.4	295.2	154.3		0.966198	0.809211	0.655202			0.887704	0.1555
14528.7	134492	37.3588	599	302.2	154.3		0.968785	0.828399	0.655202			0.898592	0.157078
14648.9	134612	37.3922	604.2	303.6	157		0.977196	0.832237	0.666667			0.904716	0.155378
14769	134732	37.4255	597.8	301.3	154.2		0.966845	0.825932	0.654777			0.896388	0.156278
14889.1	134852	37.4589	598.7	298.5	154.3		0.9683	0.818257	0.655202			0.893278	0.156594
15009.2	134972	37.4922	604.4	296.3	157.4		0.977519	0.812226	0.668365			0.894872	0.154701
15128.6	135092	37.5254	605.2	294	157.3		0.978813	0.805921	0.667941			0.892367	0.155763
15248.7	135212	37.5588	597.2	294.7	157.4		0.965874	0.80784	0.668365			0.886857	0.148851
15368.9	135332	37.5922	604.9	296.9	158.8		0.978328	0.813871	0.67431			0.896099	0.152179
15488.9	135452	37.6255	601.8	294.2	158.1		0.973314	0.806469	0.671338			0.889892	0.151265
15609	135572	37.6589	600.6	292.8	158.1		0.971373	0.802632	0.671338			0.887002	0.150407
15729.6	135692	37.6924	603.8	295	155.6		0.976549	0.808662	0.660722			0.892605	0.158018
15849.2	135812	37.7256	599	291.4	162		0.968785	0.798794	0.687898			0.88379	0.141476
15969.3	135932	37.7589	602.3	296.6	155.6		0.974123	0.813048	0.660722			0.893585	0.156721
16089.4	136052	37.7923	599.7	291.6	160.7		0.969918	0.799342	0.682378			0.88463	0.1446
16209.5	136172	37.8257	599	288.9	160.1		0.968785	0.791941	0.67983			0.880363	0.145681
16329.5	136292	37.859	601.7	293.3	155.6		0.973152	0.804002	0.660722			0.888577	0.156394
16449.6	136413	37.8924	603	291.9	161.4		0.975255	0.800164	0.68535			0.88771	0.145993
16569.7	136533	37.9257	598.4	291.1	161.5		0.967815	0.797971	0.685775			0.882893	0.141999
16689.8	136653	37.9591	608.7	288.1	161.5		0.984474	0.789748	0.685775			0.887111	0.15163
16809.9	136773	37.9924	603.3	288.9	163.8		0.97574	0.791941	0.695541			0.88384	0.142353
16929.9	136893	38.0258	598.7	287.9	163.5		0.9683	0.7892	0.694268			0.87875	0.139154
17050	137013	38.0591	603.7	291.5	161.5		0.976387	0.799068	0.685775			0.887727	0.146477
17170.1	137133	38.0925	602.7	291.4	165.2		0.97477	0.798794	0.701486			0.886782	0.138516
17290.2	137253	38.1259	598.7	288.1	163.6		0.9683	0.789748	0.694692			0.879024	0.138911
17410.2	137373	38.1592	601.8	288.4	161.5		0.973314	0.79057	0.685775			0.881942	0.14552
17530.2	137493	38.1925	604.7	292.5	163.8		0.978004	0.801809	0.695541			0.889907	0.142667
17650.3	137613	38.2259	600.8	291.2	163.7		0.971697	0.798246	0.695117			0.884971	0.139772
17770.5	137733	38.2593	600.3	292.2	163.8		0.970888	0.800987	0.695541			0.885937	0.138925
17890.5	137853	38.2926	602.9	291.3	165.8		0.975093	0.79852	0.704034			0.886806	0.137586
18010.6	137974	38.326	602.4	285.8	165.6		0.974284	0.783443	0.703185			0.878864	0.139258
18130.6	138094	38.3593	604.4	289.9	163.8		0.977519	0.794682	0.695541			0.886101	0.143044
18250.7	138214	38.3927	602.9	290.8	167.4		0.975093	0.797149	0.710828			0.886121	0.134754
18370.8	138334	38.426	601.8	284.1	164.8		0.973314	0.778783	0.699788			0.876048	0.140771
18490.9	138454	38.4594	606	290.6	163.8		0.980107	0.796601	0.695541			0.888354	0.14426
18610.9	138574	38.4927	602.9	289.4	169.4		0.975093	0.793311	0.719321			0.884202	0.131617
18731.1	138694	38.5261	603.4	293.6	167.2		0.975902	0.804825	0.709979			0.890363	0.13477
18851.2	138814	38.5595	603.8	290.1	169.4		0.976549	0.79523	0.719321			0.885889	0.132165
18971.2	138934	38.5928	602.8	291.8	167.7		0.974931	0.79989	0.712102			0.887411	0.133807
19091.3	139054	38.6262	598.9	293.7	168.9		0.968624	0.805099	0.717197			0.886861	0.127595
19211.3	139174	38.6595	602.2	296	169.4		0.973961	0.811404	0.719321			0.892682	0.128935
19331.4	139294	38.6929	601.9	297	167.3		0.973476	0.814145	0.710403			0.89381	0.132511
19451.5	139414	38.7262	602.6	295.2	169.1		0.974608	0.809211	0.718047			0.891909	0.130058
19571.6	139535	38.7596	603.6	300.2	169.4		0.976225	0.822917	0.719321			0.899571	0.129251
19691.7	139655	38.793	602.7	293.8	169.9		0.97477	0.805373	0.721444			0.890071	0.129043
19811.8	139775	38.8263	599.7	297.5	168.6		0.969918	0.815515	0.715924			0.892716	0.127979
19931.9	139895	38.8597	604.9	302.8	169.9		0.978328	0.830044	0.721444			0.904186	0.128952
20052	140015	38.893	603.1	305	171.4		0.975416	0.836075	0.727813			0.905746	0.124126
20171.7	140135	38.9263	607.2	303.2	173.7		0.982048	0.83114	0.73758			0.906594	0.12335
20291.8	140255	38.9596	606.9	308.3	169.9		0.981562	0.845121	0.721444			0.913341	0.130111
20411.8	140375	38.993	603.6	308.5	171.4		0.976225	0.845669	0.727813			0.910947	0.12426
20532.3	140495	39.0265	600.4	308.3	172.9		0.97105	0.845121	0.734183			0.908085	0.118513
20652	140615	39.0597	601.6	309.3	172.9		0.97299	0.847862	0.734183			0.910426	0.11945
20772	140735	39.093	602	310.4	174.7		0.973637	0.850877	0.741826			0.912257	0.115973
20892.2	140855	39.1264	603.4	311.1	174.1		0.975902	0.852796	0.739278			0.914349	0.118344
21012.2	140975	39.1598	603.1	310.2	172.9		0.975416	0.850329	0.734183			0.912873	0.120645
21132.7	141096	39.1932	602.1	314	171.3		0.973799	0.860746	0.727389			0.917272	0.123345
21252.4	141215	39.2265	605.8	318.3	171.7		0.979783	0.872533	0.729087			0.926158	0.125783
21372.5	141335	39.2598	600.7	314.5	172.9		0.971535	0.862116	0.734183			0.916826	0.118796
21492.5	141455	39.2932	605.5	316.8	174.7		0.979298	0.868421	0.741826			0.92386	0.118823
21612.5	141575	39.3265	603.8	316.9	174.1		0.976549	0.868695	0.739278			0.922622	0.118798
21732.7	141696	39.3599	602.3	317.7	174.7		0.974123	0.870888	0.741826			0.922505	0.116387
21852.8	141816	39.3932	603.1	317.2	178.3		0.975416	0.869518	0.757113			0.922467	0.109168
21972.8	141936	39.4266	602.6	321.1	177.2		0.974608	0.880208	0.752442			0.927408	0.1115
22093.2	142056	39.46	604	322.4	174.7		0.976872	0.883772	0.741826			0.930322	0.118366
22213	142176	39.4933	608.4	322.7	177.4		0.983988	0.884594	0.753291			0.934291	0.115716
22333	142296	39.5267	602.1	318.3	178		0.973799	0.872533	0.755839			0.923166	0.109071
22453.5	142416	39.5601	608.8	321.7	174.7		0.984635	0.881853	0.741826			0.933244	0.12188
22573.5	142536	39.5935	607.6	323.6	177.6		0.982694	0.887061	0.75414			0.934878	0.114783
22693.3	142656	39.6267	604.9	325.4	176.5		0.978328	0.891996	0.749469			0.935162	0.115573
22813.6	142777	39.6602	606.7	324.1	178		0.981239	0.888432	0.755839			0.934835	0.113284
22933.7	142897	39.6935	607.5	324.4	176.9		0.982533	0.889254	0.751168			0.935894	0.116403
23053.8	143017	39.7269	606.9	319.8	180.1		0.981562	0.876645	0.764756			0.929104	0.108422
23173.9	143137	39.7602	608	321.8	178		0.983341	0.882127	0.755839			0.932734	0.113981
23294	143257	39.7936	607.4	324.5	178.8		0.982371	0.889529	0.759236			0.93595	0.11209
23414.1	143377	39.8269	608.3	326.4	181		0.983827	0.894737	0.768577			0.939282	0.108155
23534.2	143497	39.8603	608	322.8	178		0.983341	0.884868	0.755839			0.934105	0.114093
23654.2	143617	39.8936	607.6	327.9	178.8		0.982694	0.898849	0.759236			0.940772	0.112883
23774.3	143737	39.927	602.6	322.1	181.2		0.974608	0.88295	0.769427			0.928779	0.102785
23894.4	143857	39.9604	611	327	178.8		0.988193	0.896382	0.759236			0.942288	0.115224
24014.5	143977	39.9937	606.9	322.7	181.5		0.981562	0.884594	0.770701			0.933078	0.105544
24134.6	144097	40.0271	609	325.3	179.2		0.984959	0.891721	0.760934			0.93834	0.112536
24254.6	144218	40.0604	607.7	323.9	178.8		0.982856	0.887884	0.759236			0.93537	0.112232
24374.7	144338	40.0938	605.7	325.4	180.5		0.979622	0.891996	0.766454			0.935809	0.107144
24494.8	144458	40.1272	608.3	322.8	182.2		0.983827	0.884868	0.773673			0.934348	0.105136
24614.9	144578	40.1605	608	324.5	178.8		0.983341	0.889529	0.759236			0.936435	0.112547
24735	144698	40.1939	604.7	324.2	182.5		0.978004	0.888706	0.774947			0.933355	0.101774
24855	144818	40.2272	604.8	323.2	183.4		0.978166	0.885965	0.778769			0.932065	0.0997926
24975.1	144938	40.2606	611.4	325.2	182.5		0.98884	0.891447	0.774947			0.940144	0.107089
25095.2	145058	40.2939	609.8	326	183.4		0.986253	0.89364	0.778769			0.939946	0.103941
25215.2	145178	40.3273	606.7	324.7	181.2		0.981239	0.890077	0.769427			0.935658	0.106248
25335.3	145298	40.3606	606.3	327.7	182.5		0.980592	0.8983	0.774947			0.939446	0.103504
25455.4	145418	40.394	607.2	326	184.1		0.982048	0.89364	0.781741			0.937844	0.100383
25575.6	145538	40.4274	604.9	327.2	181.7		0.978328	0.89693	0.77155			0.937629	0.104166
25695.6	145659	40.4607	607.6	328.3	182.5		0.982694	0.899945	0.774947			0.94132	0.104587
25815.7	145779	40.4941	609.3	326.3	183		0.985444	0.894463	0.77707			0.939953	0.104466
25935.7	145899	40.5274	609.5	327.4	183.1		0.985767	0.897478	0.777495			0.941623	0.104538
26055.8	146019	40.5608	609.9	327	183		0.986414	0.896382	0.77707			0.941398	0.105013
26175.9	146139	40.5941	603.9	327.7	183.1		0.97671	0.8983	0.777495			0.937505	0.100357
26295.9	146259	40.6275	602.7	324.9	184.2		0.97477	0.890625	0.782166			0.932697	0.0965574
26416	146379	40.6608	608.6	329.4	183		0.984312	0.902961	0.77707			0.943636	0.104416
26536.1	146499	40.6942	609.9	327.8	183.2		0.986414	0.898575	0.777919			0.942494	0.104677
26656.2	146619	40.7275	606.5	327.3	186.4		0.980915	0.897204	0.791507			0.93906	0.0949164
26776.3	146739	40.7609	611.5	328.1	183		0.989002	0.899397	0.77707			0.9442	0.106386
26896.4	146859	40.7943	606.5	328.5	188.3		0.980915	0.900493	0.799575			0.940704	0.0908629
27016.5	146979	40.8276	607.3	329.2	186.2		0.982209	0.902412	0.790658			0.942311	0.0962188
27136.6	147099	40.861	610.3	329	186.2		0.987061	0.901864	0.790658			0.944463	0.0984882
27256.6	147220	40.8943	610.5	325.1	186.3		0.987385	0.891173	0.791083			0.939279	0.0981574
27376.7	147340	40.9277	603.8	328.7	184.6		0.976549	0.901042	0.783864			0.938795	0.0970903
27496.8	147460	40.961	607.5	328.3	184.6		0.982533	0.899945	0.783864			0.941239	0.0998038
27616.8	147580	40.9944	606.9	331.9	188.5		0.981562	0.909814	0.800425			0.945688	0.0912183
27736.9	147700	41.0277	611.1	327.7	187.9		0.988355	0.8983	0.797877			0.943328	0.0952862
27857	147820	41.0611	610.5	333.2	184.6		0.987385	0.913377	0.783864			0.950381	0.103014
27977	147940	41.0944	607.6	334.7	188.6		0.982694	0.917489	0.800849			0.950092	0.092127
28097.1	148060	41.1278	606.9	336.3	188.6		0.981562	0.921875	0.800849			0.951719	0.0920752
28217.2	148180	41.1612	610.5	332.9	196.5		0.987385	0.912555	0.834395			0.94997	0.076501
28337.3	148300	41.1945	610.1	337.7	187.9		0.986738	0.925713	0.797877			0.956225	0.0963799
28457.4	148420	41.2279	603.7	337.4	186.3		0.976387	0.92489	0.791083			0.950639	0.0956504
28577.4	148540	41.2612	613.3	333.5	196.5		0.991913	0.9142	0.834395			0.953056	0.0787615
28697.5	148660	41.2946	610.1	336.1	187.5		0.986738	0.921327	0.796178			0.954032	0.0968277
28817.6	148781	41.3279	608.8	336.2	189		0.984635	0.921601	0.802548			0.953118	0.0924688
28937.7	148901	41.3613	611.9	336.2	184.6		0.989649	0.921601	0.783864			0.955625	0.104841
29057.8	149021	41.3946	609.2	332.6	190		0.985282	0.911732	0.806794			0.948507	0.0897029
29177.8	149141	41.428	611.8	336	189.6		0.989487	0.921053	0.805096			0.95527	0.0932109
29297.9	149261	41.4613	612.4	336	196.5		0.990458	0.921053	0.834395			0.955755	0.0781902
29418	149381	41.4947	614.3	336.6	189.5		0.993531	0.922697	0.804671			0.958114	0.0954075
29538.1	149501	41.5281	610.8	336.2	191.5		0.98787	0.921601	0.813163			0.954735	0.0881973
29658.1	149621	41.5614	611.3	336.7	196.5		0.988679	0.922971	0.834395			0.955825	0.0774238
29778.2	149741	41.5948	611.9	337.8	190.9		0.989649	0.925987	0.810616			0.957818	0.0907527
29898.3	149861	41.6281	611.6	339.7	189.3		0.989164	0.931195	0.803822			0.96018	0.0948122
30018.4	149981	41.6615	613.8	335.3	196.5		0.992722	0.919134	0.834395			0.955928	0.079229
30138.5	150101	41.6948	603.6	337.3	192.7		0.976225	0.924616	0.818259			0.950421	0.0805488
30258.5	150221	41.7282	612.3	336.2	191.3		0.990296	0.921601	0.812314			0.955948	0.089759
30378.5	150341	41.7615	610.2	335	196.5		0.9869	0.918311	0.834395			0.952605	0.0763806
30498.6	150462	41.7949	613.3	338.4	191.4		0.991913	0.927632	0.812739			0.959772	0.0907707
30618.8	150582	41.8282	613.2	332.8	193.4		0.991752	0.912281	0.821231			0.952016	0.0853256
30738.8	150702	41.8616	612.9	340.8	196.5		0.991266	0.934211	0.834395			0.962738	0.0794011
30858.9	150822	41.895	608.6	337.8	194.8		0.984312	0.925987	0.827176			0.955149	0.0794323
30979	150942	41.9283	610.4	341.5	193.2		0.987223	0.936129	0.820382			0.961676	0.0854828
31099.1	151062	41.9617	608	338.9	196.5		0.983341	0.929002	0.834395			0.956172	0.075375
31219.2	151182	41.995	613.5	344.4	193.8		0.992237	0.944079	0.82293			0.968158	0.0872363
31339.3	151302	42.0284	610.5	340.8	196.5		0.987385	0.934211	0.834395			0.960798	0.0776708
31459.4	151422	42.0618	609.4	339.7	196.5		0.985606	0.931195	0.834395			0.9584	0.0765893
31579.4	151542	42.0951	613.1	339.2	196		0.99159	0.929825	0.832272			0.960707	0.0803262
31699.5	151662	42.1285	607	339.2	194.4		0.981724	0.929825	0.825478			0.955774	0.0795768
31819.6	151783	42.1618	614.9	338.9	196.5		0.994501	0.929002	0.834395			0.961752	0.0804929
31939.6	151903	42.1952	612.7	344.1	195.5		0.990943	0.943257	0.830149			0.9671	0.0825855
32059.7	152023	42.2285	610.7	341.7	192.7		0.987708	0.936678	0.818259			0.962193	0.0869292
32179.8	152143	42.2619	608.1	341.1	196.5		0.983503	0.935033	0.834395			0.959268	0.0760599
32299.9	152263	42.2952	611.1	339.2	193.9		0.988355	0.929825	0.823355			0.95909	0.0836529
32420	152383	42.3286	604.4	344.4	195.8		0.977519	0.944079	0.831423			0.960799	0.076544
32540.1	152503	42.3619	614.5	341.7	196.5		0.993854	0.936678	0.834395			0.965266	0.0807859
32660.2	152623	42.3953	614.2	340.1	197.1		0.993369	0.932292	0.836943			0.96283	0.0788364
32780.2	152743	42.4287	606.9	340.8	197.4		0.981562	0.934211	0.838217			0.957886	0.0730354
32900.3	152863	42.462	606.9	338.4	196.5		0.981562	0.927632	0.834395			0.954597	0.0744534
33020.4	152983	42.4954	610	344	197.2		0.986576	0.942982	0.837367			0.964779	0.0767227
33140.5	153103	42.5287	611.3	340.4	197		0.988679	0.933114	0.836518			0.960896	0.0769968
33260.6	153223	42.5621	617.2	341.5	196.5		0.998221	0.936129	0.834395			0.967175	0.0827086
33380.6	153344	42.5954	608.1	341.2	197.5		0.983503	0.935307	0.838641			0.959405	0.0737701
33500.7	153464	42.6288	610	340.5	197.5		0.986576	0.933388	0.838641			0.959982	0.0749341
33620.8	153584	42.6621	610.7	340.6	198.1		0.987708	0.933662	0.841189			0.960685	0.0740947
33740.9	153704	42.6955	607.7	342	196.5		0.982856	0.9375	0.834395			0.960178	0.0760796
33860.7	153824	42.7288	612.8	342.6	198.6		0.991105	0.939145	0.843312			0.965125	0.0749737
33981	153944	42.7622	612.7	343	201.4		0.990943	0.940241	0.855202			0.965592	0.0685906
34100.8	154064	42.7955	612.6	341.8	197.5		0.990781	0.936952	0.838641			0.963866	0.0771461
34220.9	154184	42.8288	611.8	341.8	197.5		0.989487	0.936952	0.838641			0.96322	0.0765719
34341	154304	42.8622	607.6	340.5	201.4		0.982694	0.933388	0.855202			0.958041	0.0642893
34461.1	154424	42.8956	607.8	345.1	197.7		0.983018	0.945998	0.83949			0.964508	0.0745145
34581.5	154544	42.929	610.5	341	199.2		0.987385	0.934759	0.84586			0.961072	0.071533
34701.2	154664	42.9623	613.6	339.2	201.4		0.992399	0.929825	0.855202			0.961112	0.0686865
34821.3	154784	42.9956	606.8	342.2	198.9		0.981401	0.938048	0.844586			0.959724	0.06992
34941.4	154904	43.029	606.7	341	199.8		0.981239	0.934759	0.848408			0.957999	0.0674056
35061.5	155024	43.0623	612.4	341.8	201.4		0.990458	0.936952	0.855202			0.963705	0.0681177
35181.5	155144	43.0957	609.2	341.2	197.3		0.985282	0.935307	0.837792			0.960295	0.0750112
35301.6	155265	43.129	608.4	342.1	197.3		0.983988	0.937774	0.837792			0.960881	0.0747279
35421.6	155385	43.1624	611	338.6	201.4		0.988193	0.92818	0.855202			0.958187	0.0666011
35541.7	155505	43.1957	611.7	343.6	203		0.989326	0.941886	0.861996			0.965606	0.0643504
35661.8	155625	43.2291	612.8	340.8	199.5		0.991105	0.934211	0.847134			0.962658	0.0725108
35781.8	155745	43.2624	610	340.1	201.4		0.986576	0.932292	0.855202			0.959434	0.0660163
35902	155865	43.2958	611.8	343.1	201.1		0.989487	0.940515	0.853928			0.965001	0.068644
36022.1	155985	43.3292	606.4	339.3	198.3		0.980754	0.930099	0.842038			0.955426	0.0701933
36142.1	156105	43.3625	613.2	338.6	201.4		0.991752	0.92818	0.855202			0.959966	0.0683289
36262.2	156225	43.3959	612.7	343.3	200.7		0.990943	0.941064	0.852229			0.966003	0.0702625
36382.3	156345	43.4292	616.9	340	200.7		0.997736	0.932018	0.852229			0.964877	0.0728665
36502.3	156465	43.4626	610.9	339.6	204.8		0.988032	0.930921	0.869639			0.959476	0.0592086
36622.4	156585	43.4959	614.9	342.9	201.1		0.994501	0.939967	0.853928			0.967234	0.0708726
36742.5	156705	43.5293	612.3	342.7	201.4		0.990296	0.939419	0.855202			0.964857	0.0682294
36862.6	156826	43.5626	610.1	343.7	204.8		0.986738	0.94216	0.869639			0.964449	0.0591024
36982.7	156946	43.596	613.6	342.3	201.7		0.992399	0.938322	0.856476			0.96536	0.0684327
37102.8	157066	43.6294	611.1	340.6	202.1		0.988355	0.933662	0.858174			0.961009	0.0653668
37222.8	157186	43.6627	614.6	345.4	204.8		0.994016	0.94682	0.869639			0.970418	0.0627879
37342.9	157306	43.6961	614.9	337.4	200.9		0.994501	0.92489	0.853079			0.959696	0.0707141
37463	157426	43.7294	609.2	341.3	202.4		0.985282	0.935581	0.859448			0.960432	0.0633781
37583.1	157546	43.7628	618.3	344.5	204.8		1	0.944353	0.869639			0.972177	0.0654125
37703.2	157666	43.7961	613.3	345.3	201		0.991913	0.946546	0.853503			0.96923	0.0705603
37823.2	157786	43.8295	608.2	338.3	203.4		0.983665	0.927357	0.863694			0.955511	0.0600229
37943.3	157906	43.8629	616.6	339.1	204.8		0.997251	0.92955	0.869639			0.9634	0.0638453
38063.4	158026	43.8962	615.2	344.1	204.4		0.994986	0.943257	0.867941			0.969121	0.0638867
38183.5	158146	43.9296	610.2	346.2	206.8		0.9869	0.949013	0.878132			0.967956	0.0552118
38303.6	158266	43.9629	611.6	348.2	204.8		0.989164	0.954496	0.869639			0.97183	0.0614935
38423.6	158387	43.9963	612.8	340.5	203.9		0.991105	0.933388	0.865817			0.962246	0.0627082
38543.7	158507	44.0296	612.4	344.3	201.2		0.990458	0.943805	0.854352			0.967131	0.0691651
38663.8	158627	44.063	610.3	344.6	204.8		0.987061	0.944627	0.869639			0.965844	0.0594585
38783.9	158747	44.0963	612.3	348	204		0.990296	0.953947	0.866242			0.972122	0.0637741
38903.9	158867	44.1297	612.6	342.1	204.1		0.990781	0.937774	0.866667			0.964278	0.0622768
39024	158987	44.163	612.1	342.1	204.8		0.989973	0.937774	0.869639			0.963873	0.0603423
39144.1	159107	44.1964	612.1	349.4	206.6		0.989973	0.957785	0.877282			0.973879	0.0580456
39264.2	159227	44.2298	615.1	346.3	204.9		0.994825	0.949287	0.870064			0.972056	0.0631338
39384.3	159347	44.2631	612.2	346.4	204.8		0.990134	0.949561	0.869639			0.969848	0.0613091
39504.4	159467	44.2965	612.6	349	205.3		0.990781	0.956689	0.871762			0.973735	0.0612921
39624.4	159587	44.3298	610.2	348.1	205.8		0.9869	0.954221	0.873885			0.970561	0.0581578
39744.4	159707	44.3632	607.2	346.6	204.8		0.982048	0.95011	0.869639			0.966079	0.0579241
39864.5	159827	44.3965	607.8	350.7	205.7		0.983018	0.961349	0.873461			0.972183	0.0580182
39984.7	159948	44.4299	609.8	345.6	208.2		0.986253	0.947368	0.884076			0.966811	0.0515717
40104.8	160068	44.4633	610.3	349.3	204.8		0.987061	0.957511	0.869639			0.972286	0.0610774
40224.9	160188	44.4966	612.8	350.5	207.9		0.991105	0.9608	0.882803			0.975953	0.0558739
40345	160308	44.53	608.6	345.5	205.6		0.984312	0.947094	0.873036			0.965703	0.0566452
40465	160428	44.5633	610.9	351.5	204.8		0.988032	0.963542	0.869639			0.975787	0.0624957
40585.2	160548	44.5967	612	350	206.1		0.989811	0.95943	0.875159			0.97462	0.0593991
40705.2	160668	44.63	610	350.5	207.4		0.986576	0.9608	0.880679			0.973688	0.0552236
40825.3	160788	44.6634	615	350.4	204.8		0.994663	0.960526	0.869639			0.977595	0.0646229
40945.3	160908	44.6967	611.5	346.2	206.4		0.989002	0.949013	0.876433			0.969008	0.0570654
41065.4	161028	44.7301	613.6	348.5	205.6		0.992399	0.955318	0.873036			0.973858	0.061091
41185.5	161148	44.7635	611.6	346.6	204.8		0.989164	0.95011	0.869639			0.969637	0.0609466
41305.6	161269	44.7968	613.4	345.5	207		0.992075	0.947094	0.878981			0.969585	0.05694
41425.7	161389	44.8302	607	349	207.5		0.981724	0.956689	0.881104			0.969206	0.0523835
41545.8	161509	44.8635	607.8	352.2	204.8		0.983018	0.965461	0.869639			0.974239	0.0610257
41665.9	161629	44.8969	614.3	348.3	208.4		0.993531	0.95477	0.884926			0.97415	0.0550388
41785.9	161749	44.9302	611.5	347.7	207.4		0.989002	0.953125	0.880679			0.971064	0.0551805
41906	161869	44.9636	613.2	353.6	204.8		0.991752	0.969298	0.869639			0.980525	0.0649969
42026	161989	44.9969	607.1	349	205.4		0.981886	0.956689	0.872187			0.969287	0.0574591
42146.2	162109	45.0303	612.4	349.7	206.7		0.990458	0.958607	0.877707			0.974533	0.0581264
42266.2	162229	45.0637	615.6	351	209.8		0.995633	0.962171	0.89087			0.978902	0.0535081
42386.3	162349	45.097	611.2	348.2	204.8		0.988517	0.954496	0.869639			0.971506	0.0612237
42506.4	162469	45.1304	612.4	350.5	209.7		0.990458	0.9608	0.890446			0.975629	0.0513675
42626.5	162589	45.1637	614.4	347.1	209.8		0.993692	0.95148	0.89087			0.972586	0.0516845
42746.6	162709	45.1971	613.6	347.2	209.7		0.992399	0.951754	0.890446			0.972076	0.0513242
42866.6	162830	45.2304	611.2	350.6	208.6		0.988517	0.961075	0.885775			0.974796	0.0531962
42986.7	162950	45.2638	609.9	351.1	209.8		0.986414	0.962445	0.89087			0.97443	0.0497093
43106.8	163070	45.2971	609.6	349	210		0.985929	0.956689	0.89172			0.971309	0.0482206
43226.8	163190	45.3305	612.2	345.5	209.2		0.990134	0.947094	0.888323			0.968614	0.0511079
43346.9	163310	45.3639	608.8	346.5	209.8		0.984635	0.949836	0.89087			0.967235	0.0473986
43467.1	163430	45.3972	611.1	346.8	209.5		0.988355	0.950658	0.889597			0.969507	0.0498378
43587.2	163550	45.4306	614.2	345.8	209.8		0.993369	0.947917	0.89087			0.970643	0.0513584
43707.2	163670	45.4639	606.7	345.7	209.5		0.981239	0.947643	0.889597			0.964441	0.0463615
43827.2	163790	45.4973	614.6	350.2	212.1		0.994016	0.959978	0.900637			0.976997	0.0472574
43947.3	163910	45.5306	609.9	344.8	209.7		0.986414	0.945175	0.890446			0.965795	0.048142
44067.4	164030	45.564	610.6	351.5	209.8		0.987546	0.963542	0.89087			0.975544	0.0503382
44187.4	164150	45.5973	612.7	352.2	208.6		0.990943	0.965461	0.885775			0.978202	0.0548626
44307.6	164270	45.6307	612.1	352	209.1		0.989973	0.964912	0.887898			0.977442	0.0531952
44427.6	164391	45.664	613.4	351.7	206.9		0.992075	0.96409	0.878556			0.978082	0.0591406
44547.7	164511	45.6974	612.3	349.3	212.1		0.990296	0.957511	0.900637			0.973903	0.0453656
44667.8	164631	45.7308	608.5	350.1	206.9		0.98415	0.959704	0.878556			0.971927	0.055276
44787.8	164751	45.7641	606.7	350.9	209.8		0.981239	0.961897	0.89087			0.971568	0.0475838
44907.9	164871	45.7975	608.7	352.5	212.6		0.984474	0.966283	0.90276			0.975378	0.0429013
45028	164991	45.8308	611.7	347.3	212.1		0.989326	0.952029	0.900637			0.970677	0.0445306
45148.1	165111	45.8642	609.2	349.3	209.8		0.985282	0.957511	0.89087			0.971397	0.0485211
45268.2	165231	45.8975	610.2	350.1	211.8		0.9869	0.959704	0.899363			0.973302	0.0448019
45388.2	165351	45.9309	613.5	347.8	213.2		0.992237	0.953399	0.905308			0.972818	0.0435465
45508.3	165471	45.9642	612.9	350.6	209.8		0.991266	0.961075	0.89087			0.97617	0.0515097
45627.9	165591	45.9975	611.9	351.9	208.7		0.989649	0.964638	0.8862			0.977144	0.0539752
45748.4	165711	46.0309	613	347.8	211		0.991428	0.953399	0.895966			0.972414	0.0480586
45868.5	165831	46.0643	608.1	353.8	209.8		0.983503	0.969846	0.89087			0.976675	0.0500075
45988.6	165952	46.0976	614.8	350.7	213.4		0.994339	0.961349	0.906157			0.977844	0.0445544
46108.7	166072	46.131	609.7	355	209.9		0.986091	0.973136	0.891295			0.979613	0.0514004
46228.8	166192	46.1644	611.1	349.1	209.8		0.988355	0.956963	0.89087			0.972659	0.049761
46348.4	166311	46.1976	610.8	350.7	210.5		0.98787	0.961349	0.893843			0.974609	0.0484794
46469	166432	46.2311	608.2	350.2	210.9		0.983665	0.959978	0.895541			0.971821	0.045605
46588.6	166551	46.2643	616.4	347.2	212.1		0.996927	0.951754	0.900637			0.974341	0.0481756
46708.7	166672	46.2977	609	347	209.8		0.984959	0.951206	0.89087			0.968082	0.0476659
46828.8	166792	46.331	610.3	348.9	212.2		0.987061	0.956414	0.901062			0.971738	0.0435873
46948.8	166912	46.3644	609.9	349.9	212.1		0.986414	0.959156	0.900637			0.972785	0.0438278
47068.9	167032	46.3977	607.2	348.7	209.4		0.982048	0.955866	0.889172			0.968957	0.0478878
47189	167152	46.4311	610.2	345.1	208.4		0.9869	0.945998	0.884926			0.966449	0.0513183
47309.1	167272	46.4645	607.9	351.7	212.1		0.98318	0.96409	0.900637			0.973635	0.0432127
47429.2	167392	46.4978	609.4	352.5	212.6		0.985606	0.966283	0.90276			0.975944	0.0433434
47549.3	167512	46.5312	612.4	347.8	214.1		0.990458	0.953399	0.90913			0.971928	0.0407173
47669.4	167632	46.5645	609.6	349.4	212.1		0.985929	0.957785	0.900637			0.971857	0.0434603
47789.4	167752	46.5979	612.6	349.9	214		0.990781	0.959156	0.908705			0.974968	0.0413964
47909.5	167872	46.6312	611.9	346.2	212.9		0.989649	0.949013	0.904034			0.969331	0.0428259
48029.6	167993	46.6646	611	353.6	212.1		0.988193	0.969298	0.900637			0.978746	0.0460752
48149.7	168113	46.698	600.9	351.4	213.6		0.971858	0.963268	0.907006			0.967563	0.0352252
48269.8	168233	46.7313	607.4	351.2	213.2		0.982371	0.962719	0.905308			0.972545	0.0400437
48389.9	168353	46.7647	604.1	348.5	212.1		0.977034	0.955318	0.900637			0.966176	0.039366
48510	168473	46.798	605.5	354.5	213.1		0.979298	0.971765	0.904883			0.975532	0.0409624
48630	168593	46.8314	611.8	349.7	213.8		0.989487	0.958607	0.907856			0.974047	0.041217
48750.1	168713	46.8647	610.4	352	212.1		0.987223	0.964912	0.900637			0.976068	0.044956
48870.2	168833	46.8981	610.1	352.8	211.3		0.986738	0.967105	0.89724			0.976922	0.0470398
48990.3	168953	46.9314	606.2	351.6	213.6		0.98043	0.963816	0.907006			0.972123	0.038502
49110.4	169073	46.9648	606.9	353.5	212.1		0.981562	0.969024	0.900637			0.975293	0.0435564
49230.4	169193	46.9982	605.8	348.5	212.1		0.979783	0.955318	0.900637			0.967551	0.0405231
49350.5	169313	47.0315	606.2	350.6	213.6		0.98043	0.961075	0.907006			0.970752	0.0380549
49470.6	169434	47.0649	609	350.1	216.1		0.984959	0.959704	0.917622			0.972331	0.0340169
49590.6	169554	47.0982	607.3	348.1	211.8		0.982209	0.954221	0.899363			0.968215	0.0421431
49710.7	169674	47.1316	609.3	350.4	212.9		0.985444	0.960526	0.904034			0.972985	0.041713
49830.8	169794	47.1649	610	351.2	216.1		0.986576	0.962719	0.917622			0.974648	0.035018
49950.9	169914	47.1983	607.5	348.2	214		0.982533	0.954496	0.908705			0.968514	0.037268
50070.9	170034	47.2316	608.8	351	215.4		0.984635	0.962171	0.91465			0.973403	0.0357326
50191	170154	47.265	610.7	351.2	216.1		0.987708	0.962719	0.917622			0.975214	0.0355206
50311.1	170274	47.2983	608.1	350.1	212.5		0.983503	0.959704	0.902335			0.971604	0.0417248
50431.2	170394	47.3317	610	350.1	213.9		0.986576	0.959704	0.90828			0.97314	0.0397843
50551.2	170514	47.365	608.1	354.3	216.1		0.983503	0.971217	0.917622			0.97736	0.0350326
50671.3	170634	47.3984	606.6	355.4	215		0.981077	0.974232	0.912951			0.977655	0.0375131
50791.4	170754	47.4318	604.7	351	214.7		0.978004	0.962171	0.911677			0.970088	0.03464
50911.5	170874	47.4651	606.9	353.6	216.1		0.981562	0.969298	0.917622			0.97543	0.0339342
51031.6	170995	47.4985	609.3	347.3	215.8		0.985444	0.952029	0.916348			0.968736	0.0345541
51151.7	171115	47.5318	610.9	349.7	216.3		0.988032	0.958607	0.918471			0.97332	0.0349174
51271.8	171235	47.5652	606.9	351.1	215.6		0.981562	0.962445	0.915499			0.972004	0.0339946
51391.8	171355	47.5985	607.3	351.5	215.6		0.982209	0.963542	0.915499			0.972875	0.0344162
51511.8	171475	47.6319	607.3	353.7	217.3		0.982209	0.969572	0.922718			0.975891	0.031343
51632	171595	47.6653	611.4	352.9	216.1		0.98884	0.967379	0.917622			0.97811	0.036534
51752.1	171715	47.6986	609.9	355	214.1		0.986414	0.973136	0.90913			0.979775	0.0413241
51872.2	171835	47.732	609.1	351	213.7		0.98512	0.962171	0.907431			0.973646	0.0399141
51992.2	171955	47.7653	607.7	358	221.1		0.982856	0.98136	0.938854			0.982108	0.0249842
52112.3	172075	47.7987	613.3	355.1	216.1		0.991913	0.97341	0.917622			0.982662	0.0386735
52232.4	172195	47.832	610.4	351.3	216.1		0.987223	0.962993	0.917622			0.975108	0.0353316
52352.1	172315	47.8653	611.8	351.8	221.1		0.989487	0.964364	0.938854			0.976926	0.0253171
52472.2	172435	47.8986	610.4	354.7	212.4		0.987223	0.972314	0.901911			0.979768	0.045565
52592.6	172556	47.9321	612.6	351	216.5		0.990781	0.962171	0.919321			0.976476	0.035966
52712.3	172675	47.9654	606.1	352	221.1		0.980268	0.964912	0.938854			0.97259	0.0209367
52832.4	172795	47.9987	605	353.1	217.6		0.978489	0.967928	0.923992			0.973209	0.028902
52952.5	172915	48.0321	607.7	354	217.7		0.982856	0.970395	0.924416			0.976625	0.0307803
53072.6	173035	48.0654	612	355.1	221.1		0.989811	0.97341	0.938854			0.98161	0.0260121
53192.6	173156	48.0988	607.1	358.4	216.9		0.981886	0.982456	0.921019			0.982171	0.0353072
53312.7	173276	48.1321	604.9	355	216.7		0.978328	0.973136	0.92017			0.975732	0.0321836
53432.8	173396	48.1655	608.9	352.8	221.1		0.984797	0.967105	0.938854			0.975951	0.0231731
53552.9	173516	48.1988	607	357.6	216.8		0.981724	0.980263	0.920594			0.980994	0.0348791
53673	173636	48.2322	606.7	357.7	213.4		0.981239	0.980537	0.906157			0.980888	0.0431474
53793.1	173756	48.2656	606.8	356.1	221.1		0.981401	0.976151	0.938854			0.978776	0.0231982
53913.2	173876	48.2989	609.3	359.9	216.1		0.985444	0.986568	0.917622			0.986006	0.0394855
54033.2	173996	48.3323	605.4	357.4	213.7		0.979136	0.979715	0.907431			0.979426	0.0415671
54153.3	174116	48.3656	613.1	360.4	221.1		0.99159	0.987939	0.938854			0.989764	0.02945
54273.4	174236	48.399	608.9	357.4	215.7		0.984797	0.979715	0.915924			0.982256	0.0383812
54393.6	174356	48.4324	606.6	354	216.4		0.981077	0.970395	0.918896			0.975736	0.0332484
54513.7	174477	48.4657	611.2	357	221.1		0.988517	0.978618	0.938854			0.983568	0.0262859
54633.7	174597	48.4991	608.9	357.6	217.5		0.984797	0.980263	0.923567			0.98253	0.0341178
54753.8	174717	48.5324	609.5	357.7	217.4		0.985767	0.980537	0.923142			0.983152	0.0347454
54873.8	174837	48.5658	609.1	357.4	221.1		0.98512	0.979715	0.938854			0.982418	0.0252966
54993.9	174957	48.5991	605.8	357.1	215.2		0.979783	0.978893	0.9138			0.979338	0.0378407
55114	175077	48.6325	607.4	355.3	218		0.982371	0.973958	0.92569			0.978165	0.0305869
55234.1	175197	48.6658	605.5	359.5	221.1		0.979298	0.985471	0.938854			0.982385	0.0253216
55354.1	175317	48.6992	602.2	359.4	215.6		0.973961	0.985197	0.915499			0.979579	0.0374209
55474.2	175437	48.7325	606.8	357.6	216.2		0.981401	0.980263	0.918047			0.980832	0.0362535
55594.2	175557	48.7659	604.4	357.9	221.1		0.977519	0.981086	0.938854			0.979302	0.0234211
55714.3	175677	48.7992	608.7	359	218.2		0.984474	0.984101	0.926539			0.984287	0.0333413
55834.4	175797	48.8326	606	359.1	216.9		0.980107	0.984375	0.921019			0.982241	0.0354108
55954.5	175917	48.8659	606.5	360.7	221.1		0.980915	0.988761	0.938854			0.984838	0.0268375
56074.6	176037	48.8993	609.5	360.1	217.5		0.985767	0.987116	0.923567			0.986442	0.0363071
56194.6	176158	48.9326	609.5	355.9	216.4		0.985767	0.975603	0.918896			0.980685	0.0360342
56314.7	176278	48.966	609.1	358.5	221.1		0.98512	0.98273	0.938854			0.983925	0.0260497
56434.7	176398	48.9993	606.7	361.2	219.3		0.981239	0.990132	0.93121			0.985685	0.0317639
56554.8	176518	49.0327	603	361	219		0.975255	0.989583	0.929936			0.982419	0.0311364
56674.9	176638	49.0661	607.6	358.4	221.1		0.982694	0.982456	0.938854			0.982575	0.0252431
56794.9	176758	49.0994	606.4	362.5	217.5		0.980754	0.993695	0.923567			0.987224	0.037318
56915	176878	49.1328	611.3	357.2	215.3		0.988679	0.979167	0.914225			0.983923	0.04052
57035.1	176998	49.1661	603.9	359.8	221.1		0.97671	0.986294	0.938854			0.981502	0.0250851
57155.2	177118	49.1995	612.5	357.1	216.8		0.990619	0.978893	0.920594			0.984756	0.0375048
57275.2	177238	49.2328	605.8	361.5	217.8		0.979783	0.990954	0.924841			0.985369	0.0353893
57395.3	177358	49.2662	604	361.9	221.1		0.976872	0.99205	0.938854			0.984461	0.0274035
57515.4	177478	49.2995	607.2	359.3	217.3		0.982048	0.984923	0.922718			0.983485	0.0351137
57635.5	177598	49.3329	607.6	359.9	219.3		0.982694	0.986568	0.93121			0.984631	0.0309034
57755.6	177719	49.3663	614.9	362.3	221.1		0.994501	0.993147	0.938854			0.993824	0.0317444
57875.7	177839	49.3996	609.9	360.7	220.9		0.986414	0.988761	0.938004			0.987588	0.028651
57995.7	177959	49.433	608.6	360.8	218.2		0.984312	0.989035	0.926539			0.986673	0.0347987
58115.8	178079	49.4663	613	362	221.1		0.991428	0.992325	0.938854			0.991876	0.030616
58235.8	178199	49.4997	608.9	358.9	220.5		0.984797	0.983827	0.936306			0.984312	0.0277206
58355.6	178319	49.5329	608.8	359.6	221.1		0.984635	0.985746	0.938854			0.98519	0.0267584
58475.7	178439	49.5663	607.2	358.9	221.1		0.982048	0.983827	0.938854			0.982937	0.0254672
58596.2	178559	49.5997	604.2	364.8	220.2		0.977196	1	0.935032			0.988598	0.0329613
58715.9	178679	49.633	604.4	360.5	220.7		0.977519	0.988213	0.937155			0.982866	0.0269274
58835.9	178799	49.6663	605.7	359.5	221.1		0.979622	0.985471	0.938854			0.982547	0.0253952
58956	178919	49.6997	608	362.7	217.1		0.983341	0.994243	0.921868			0.988792	0.0390212
59076.1	179039	49.7331	605.3	359.7	217.8		0.978975	0.98602	0.924841			0.982497	0.0334738
59196.1	179159	49.7664	607.1	360.5	221.1		0.981886	0.988213	0.938854			0.985049	0.0268581
59316.2	179279	49.7998	605.3	362.4	219.3		0.978975	0.993421	0.93121			0.986198	0.0325585
59436.3	179399	49.8331	605.1	361.4	219.4		0.978651	0.99068	0.931635			0.984665	0.0312024
59556.4	179519	49.8665	606.8	361.7	221.1		0.981401	0.991502	0.938854			0.986451	0.027941
59676.5	179639	49.8998	606.3	361.2	219.7		0.980592	0.990132	0.932909			0.985362	0.0306571
59796.6	179760	49.9332	604.6	360.9	217.4		0.977842	0.989309	0.923142			0.983576	0.0353593
59916.7	179880	49.9666	605	361.8	221.1		0.978489	0.991776	0.938854			0.985133	0.0275329
60036.7	180000	49.9999	605.6	359.3	218.9		0.97946	0.984923	0.929512			0.982192	0.0305372
60156.8	180120	50.0333	602.6	354.6	221.4		0.974608	0.972039	0.940127			0.973324	0.0192088
60276.9	180240	50.0666	608.7	359.8	221.1		0.984474	0.986294	0.938854			0.985384	0.0268796
60397	180360	50.1	605.2	361.7	221.8		0.978813	0.991502	0.941826			0.985158	0.0258095
60517.1	180480	50.1333	608.1	359.8	221.5		0.983503	0.986294	0.940552			0.984899	0.0256415
60637.2	180600	50.1667	607.1	361.9	221.1		0.981886	0.99205	0.938854			0.986968	0.0282401
60757.3	180720	50.2001	605.2	360.9	218.2		0.978813	0.989309	0.926539			0.984061	0.0336223
60877.4	180840	50.2334	606.7	362.4	221.6		0.981239	0.993421	0.940977			0.98733	0.0274465
60997.4	180960	50.2668	605.9	363.1	221.1		0.979945	0.99534	0.938854			0.987642	0.0292011
61117.5	181080	50.3001	608.5	358.5	220.1		0.98415	0.98273	0.934607			0.98344	0.0282027
61237.6	181201	50.3335	602.2	357.5	222.3		0.973961	0.979989	0.943949			0.976975	0.0193043
61357.7	181321	50.3668	607.6	358	221.1		0.982694	0.98136	0.938854			0.982027	0.0249352
61477.8	181441	50.4002	607.7	360	219.1		0.982856	0.986842	0.930361			0.984849	0.0315219
61597.8	181561	50.4335	606.4	359.5	219.5		0.980754	0.985471	0.932059			0.983113	0.0295698
61717.9	181681	50.4669	607.8	356.3	221.1		0.983018	0.9767	0.938854			0.979859	0.0238843
61838	181801	50.5003	608.6	362.4	220.8		0.984312	0.993421	0.93758			0.988866	0.0299587
61958.1	181921	50.5336	603.7	359.9	219.9		0.976387	0.986568	0.933758			0.981477	0.0280172
62078.1	182041	50.567	606.5	362.3	221.1		0.980915	0.993147	0.938854			0.987031	0.0284798
62198.2	182161	50.6003	607.9	360.3	219.1		0.98318	0.987664	0.930361			0.985422	0.0318686
62318.3	182281	50.6337	605.9	358.6	223		0.979945	0.983004	0.946921			0.981475	0.0200079
62438.4	182401	50.667	604.9	359.8	224.9		0.978328	0.986294	0.954989			0.982311	0.0162691
62558.4	182521	50.7004	606.6	359	218.1		0.981077	0.984101	0.926115			0.982589	0.0326405
62678.5	182641	50.7337	605.2	363.8	221.1		0.978813	0.997259	0.938854			0.988036	0.0298557
62798.6	182762	50.7671	607	362.5	224.9		0.981724	0.993695	0.954989			0.98771	0.0198166
62918.7	182882	50.8005	603.4	361.6	219.2		0.975902	0.991228	0.930786			0.983565	0.031421
63038.8	183002	50.8338	606.8	359.5	219.7		0.981401	0.985471	0.932909			0.983436	0.0292429
63158.9	183122	50.8672	601.6	355	224.9		0.97299	0.973136	0.954989			0.973063	0.0104352
63279	183242	50.9005	600.1	360.5	220.3		0.970564	0.988213	0.935456			0.979389	0.0268553
63399.1	183362	50.9339	600.9	359.1	220.9		0.971858	0.984375	0.938004			0.978117	0.0239896
63519	183482	50.9672	602.7	357	224.9		0.97477	0.978618	0.954989			0.976694	0.0126781
63639.2	183602	51.0006	603.8	357	221.4		0.976549	0.978618	0.940127			0.977584	0.0216501
63759.3	183722	51.0339	605	356.6	220.6		0.978489	0.977522	0.93673			0.978006	0.0238352
63879.3	183842	51.0673	606.9	361.4	224.9		0.981562	0.99068	0.954989			0.986121	0.018543
63999.4	183962	51.1006	602	361.6	220.1		0.973637	0.991228	0.934607			0.982433	0.028979
64119.5	184082	51.134	605.7	356.5	223.2		0.979622	0.977248	0.947771			0.978435	0.0177436
64239.6	184202	51.1674	604.2	357.9	224.9		0.977196	0.981086	0.954989			0.979141	0.0140787
64359.6	184323	51.2007	606.8	360.4	224.5		0.981401	0.987939	0.953291			0.98467	0.0184091
64479.7	184443	51.2341	605.1	356.3	221.7		0.978651	0.9767	0.941401			0.977675	0.0209656
64599.8	184563	51.2674	603.9	356.5	224.9		0.97671	0.977248	0.954989			0.976979	0.0126986
64719.9	184683	51.3008	607.6	360.8	222.8		0.982694	0.989035	0.946072			0.985865	0.023192
64840.1	184803	51.3342	603.2	357.1	221		0.975578	0.978893	0.938429			0.977235	0.0224661
64960	184923	51.3675	603.8	357.1	224.9		0.976549	0.978893	0.954989			0.977721	0.0131761
65080.2	185043	51.4009	605.5	358.4	222		0.979298	0.982456	0.942675			0.980877	0.0221124
65200.3	185163	51.4342	603.7	356.9	220.6		0.976387	0.978344	0.93673			0.977366	0.0234812
65320.4	185283	51.4676	607.2	360.1	224.9		0.982048	0.987116	0.954989			0.984582	0.0172722
65440.4	185403	51.5009	604.6	361.4	221.5		0.977842	0.99068	0.940552			0.984261	0.026039
65560.5	185523	51.5343	607.3	358	223.5		0.982209	0.98136	0.949045			0.981784	0.0189072
65680.6	185644	51.5676	604.9	356.5	224.9		0.978328	0.977248	0.954989			0.977788	0.0131737
65800.7	185764	51.601	608.2	357.5	220.8		0.983665	0.979989	0.93758			0.981827	0.0256122
65920.8	185884	51.6344	604.1	357.2	222.9		0.977034	0.979167	0.946497			0.9781	0.0182774
66040.8	186004	51.6677	605.2	356.4	224.9		0.978813	0.976974	0.954989			0.977893	0.0132555
66160.9	186124	51.7011	605.4	354.3	221.3		0.979136	0.971217	0.939703			0.975177	0.0208602
66281	186244	51.7344	606.2	354.3	222.5		0.98043	0.971217	0.944798			0.975824	0.0184953
66401.1	186364	51.7678	604.9	358.2	224.9		0.978328	0.981908	0.954989			0.980118	0.0146179
66521.1	186484	51.8011	613	354.5	221.3		0.991428	0.971765	0.939703			0.981597	0.0261092
66641.2	186604	51.8345	606.5	354.9	221.3		0.980915	0.972862	0.939703			0.976889	0.0218436
66761.3	186724	51.8678	606.7	355.5	224.9		0.981239	0.974507	0.954989			0.977873	0.0136338
66881.3	186844	51.9012	602	356.8	220.9		0.973637	0.97807	0.938004			0.975854	0.0219646
67001.4	186964	51.9345	605.2	359.8	223.2		0.978813	0.986294	0.947771			0.982553	0.0204272
67121.5	187084	51.9679	609.3	357.9	224.9		0.985444	0.981086	0.954989			0.983265	0.0164696
67241.6	187205	52.0013	602.9	354.4	222.2		0.975093	0.971491	0.943524			0.973292	0.0172805
67361.7	187325	52.0346	607	355.1	222.1		0.981724	0.97341	0.9431			0.977567	0.0203293
67481.8	187445	52.068	608.4	361.5	224.9		0.983988	0.990954	0.954989			0.987471	0.019074
67601.8	187565	52.1013	606.4	356.4	222.1		0.980754	0.976974	0.9431			0.978864	0.0207346
67721.9	187685	52.1347	603.9	355.9	220.5		0.97671	0.975603	0.936306			0.976157	0.0230146
67842	187805	52.168	605.2	355.9	224.9		0.978813	0.975603	0.954989			0.977208	0.0129279
67962	187925	52.2014	605.2	359.9	223.3		0.978813	0.986568	0.948195			0.98269	0.0202897
68082.1	188045	52.2347	609	355.4	220.7		0.984959	0.974232	0.937155			0.979596	0.0250832
68202.2	188165	52.2681	605.1	354.6	224.9		0.978651	0.972039	0.954989			0.975345	0.0122086
68322.3	188285	52.3014	602.3	354.7	223.8		0.974123	0.972314	0.950318			0.973218	0.013252
68442.4	188405	52.3348	604.6	358.4	225.6		0.977842	0.982456	0.957962			0.980149	0.013016
68562.4	188525	52.3682	601.5	357.4	224.9		0.972829	0.979715	0.954989			0.976272	0.0127607
68682.5	188645	52.4015	604.4	359.2	224		0.977519	0.984649	0.951168			0.981084	0.0176363
68802.6	188765	52.4349	604.1	358.2	223.4		0.977034	0.981908	0.94862			0.979471	0.0179777
68922.6	188886	52.4682	607.1	355.2	225.5		0.981886	0.973684	0.957537			0.977785	0.0123885
69042.7	189006	52.5016	606.8	354.8	221.6		0.981401	0.972588	0.940977			0.976994	0.0212565
69162.8	189126	52.5349	605.1	352.3	224.9		0.978651	0.965735	0.954989			0.972193	0.0118475
69283	189246	52.5683	608.3	360	225.5		0.983827	0.986842	0.957537			0.985334	0.0161194
69403	189366	52.6016	608.7	354	222.5		0.984474	0.970395	0.944798			0.977434	0.0201143
69523.1	189486	52.635	607.9	353.5	221.1		0.98318	0.969024	0.938854			0.976102	0.0226401
69643.2	189606	52.6684	607.5	359.7	225.5		0.982533	0.98602	0.957537			0.984276	0.015536
69763.3	189726	52.7017	606	354.4	222.8		0.980107	0.971491	0.946072			0.975799	0.0176951
69883.4	189846	52.7351	603	356.3	223.4		0.975255	0.9767	0.94862			0.975977	0.0158112
70003.4	189966	52.7684	607.3	358	225.5		0.982209	0.98136	0.957537			0.981784	0.0140056
70123.5	190086	52.8018	604.9	357	222		0.978328	0.978618	0.942675			0.978473	0.0206684
70243.6	190206	52.8351	602.2	354.8	225.7		0.973961	0.972588	0.958386			0.973274	0.0086229
70363.6	190327	52.8685	606.2	358.9	225.5		0.98043	0.983827	0.957537			0.982128	0.014299
70483.7	190447	52.9018	602.4	359.6	224.3		0.974284	0.985746	0.952442			0.980015	0.0169195
70603.8	190567	52.9352	603.6	358.3	223.5		0.976225	0.982182	0.949045			0.979204	0.0176652
70723.9	190687	52.9686	600.7	355.5	225.5		0.971535	0.974507	0.957537			0.973021	0.00906208
70844	190807	53.0019	605.5	356.9	222.8		0.979298	0.978344	0.946072			0.978821	0.0189137
70964	190927	53.0353	599.9	357	223		0.970241	0.978618	0.946921			0.97443	0.016425
71084.1	191047	53.0686	605.9	356.8	225.5		0.979945	0.97807	0.957537			0.979008	0.0124314
71204.2	191167	53.102	605.6	358.3	222.6		0.97946	0.982182	0.945223			0.980821	0.0205975
71324.3	191287	53.1353	601.6	359.4	221.7		0.97299	0.985197	0.941401			0.979094	0.0226016
71444.4	191407	53.1687	602.3	356.2	225.5		0.974123	0.976425	0.957537			0.975274	0.0103049
71564.4	191527	53.202	602.8	358.5	222.8		0.974931	0.98273	0.946072			0.978831	0.019311
71684.5	191647	53.2354	604	352.1	223.8		0.976872	0.965186	0.950318			0.971029	0.0133085
71804.6	191768	53.2688	601.9	360.4	225.5		0.973476	0.987939	0.957537			0.980707	0.0152067
71924.7	191888	53.3021	600.8	357.6	223.6		0.971697	0.980263	0.949469			0.97598	0.015894
72044.8	192008	53.3355	599.1	358.1	224.8		0.968947	0.981634	0.954565			0.97529	0.0135434
72164.9	192128	53.3688	605	359.6	225.5		0.978489	0.985746	0.957537			0.982118	0.0146479
72285	192248	53.4022	602.8	357	223.3		0.974931	0.978618	0.948195			0.976775	0.0166031
72405	192368	53.4355	598.7	354.4	223.9		0.9683	0.971491	0.950743			0.969896	0.0111723
72525.1	192488	53.4689	604.7	357.3	225.5		0.978004	0.979441	0.957537			0.978722	0.0122524
72645.2	192608	53.5022	603.7	355.8	222.5		0.976387	0.975329	0.944798			0.975858	0.0179401
72765.3	192728	53.5356	602.4	350.7	225.2		0.974284	0.961349	0.956263			0.967817	0.00929113
72885.4	192848	53.569	607.6	351.3	225.5		0.982694	0.962993	0.957537			0.972844	0.0132338
73005.4	192968	53.6023	603.5	356.6	223.6		0.976063	0.977522	0.949469			0.976793	0.015792
73125.5	193088	53.6357	602.3	356.4	224.6		0.974123	0.976974	0.953715			0.975548	0.0126854
73245.6	193208	53.669	604.1	355.9	225.5		0.977034	0.975603	0.957537			0.976318	0.0108669
73365.6	193329	53.7024	606.7	359.5	223.7		0.981239	0.985471	0.949894			0.983355	0.0194345
73485.7	193449	53.7357	601.4	353.9	223.5		0.972667	0.970121	0.949045			0.971394	0.012966
73605.8	193569	53.7691	604.2	356.7	225.5		0.977196	0.977796	0.957537			0.977496	0.011527
73725.9	193689	53.8025	602.1	357	226.4		0.973799	0.978618	0.961359			0.976209	0.00890581
73845.9	193809	53.8358	601.8	354.8	223.9		0.973314	0.972588	0.950743			0.972951	0.0128268
73966	193929	53.8692	601.9	355.7	225.5		0.973476	0.975055	0.957537			0.974265	0.00969019
74086.1	194049	53.9025	606.2	356.8	227.3		0.98043	0.97807	0.96518			0.97925	0.00820842
74206.2	194169	53.9359	598.9	357.1	222.1		0.968624	0.978893	0.9431			0.973758	0.0184302
74326.2	194289	53.9692	599.2	353.8	225.5		0.969109	0.969846	0.957537			0.969478	0.00690372
74446.3	194409	54.0026	606	357.8	223.9		0.980107	0.980811	0.950743			0.980459	0.0171601
74566.4	194529	54.0359	598.2	351.2	225.3		0.967492	0.962719	0.956688			0.965105	0.00541402
74686.5	194649	54.0693	602.7	356.8	223.9		0.97477	0.97807	0.950743			0.97642	0.0149161
74806.6	194770	54.1026	606.3	356.2	225.5		0.980592	0.976425	0.957537			0.978509	0.0122858
74926.7	194890	54.136	600.8	353	224.2		0.971697	0.967654	0.952017			0.969675	0.0103934
75046.8	195010	54.1694	603.2	358.3	225.5		0.975578	0.982182	0.957537			0.97888	0.0127571
75166.8	195130	54.2027	599.8	356.7	225.2		0.970079	0.977796	0.956263			0.973938	0.0109094
75286.9	195250	54.2361	605	355.6	224.3		0.978489	0.974781	0.952442			0.976635	0.0140906
75407	195370	54.2694	601.7	354.5	225.5		0.973152	0.971765	0.957537			0.972459	0.00864286
75527.1	195490	54.3028	604.8	355.8	225.4		0.978166	0.975329	0.957113			0.976747	0.0114246
75647.2	195610	54.3361	599	356	223.6		0.968785	0.975877	0.949469			0.972331	0.0136674
75767.3	195730	54.3695	607.8	356.1	225.5		0.983018	0.976151	0.957537			0.979585	0.013184
75887.4	195850	54.4029	604.9	357.4	225.8		0.978328	0.979715	0.958811			0.979021	0.011689
76007.4	195970	54.4362	602.1	357.8	224.4		0.973799	0.980811	0.952866			0.977305	0.014539
76127.5	196090	54.4696	600.7	353.3	225.5		0.971535	0.968476	0.957537			0.970005	0.00735922
76247.6	196210	54.5029	601.6	355.8	226.6		0.97299	0.975329	0.962208			0.97416	0.00699864
76367.6	196331	54.5363	604.2	355	225.1		0.977196	0.973136	0.955839			0.975166	0.0113416
76487.7	196451	54.5696	602.1	356.1	225.5		0.973799	0.976151	0.957537			0.974975	0.0101363
76607.8	196571	54.603	601.9	353.7	223.5		0.973476	0.969572	0.949045			0.971524	0.0131244
76727.9	196691	54.6363	602.2	356.1	222.8		0.973961	0.976151	0.946072			0.975056	0.0167697
76847.9	196811	54.6697	601.3	356	225.5		0.972505	0.975877	0.957537			0.974191	0.00976192
76968	196931	54.703	607.1	357.4	225.7		0.981886	0.979715	0.958386			0.9808	0.0129861
77088.1	197051	54.7364	598.4	354.8	227.7		0.967815	0.972588	0.966879			0.970201	0.00306172
77208.3	197171	54.7698	602.7	356.4	225.5		0.97477	0.976974	0.957537			0.975872	0.0106426
77328.2	197291	54.8031	611.9	351.5	225.6		0.989649	0.963542	0.957962			0.976595	0.0169155
77448.3	197411	54.8365	600.6	353.4	224.2		0.971373	0.96875	0.952017			0.970062	0.0105003
77568.4	197531	54.8698	605.3	357	225.5		0.978975	0.978618	0.957537			0.978797	0.0122754
77688.5	197651	54.9032	601.1	357.5	228.2		0.972182	0.979989	0.969002			0.976085	0.00565355
77808.6	197772	54.9365	598.7	356.3	225.2		0.9683	0.9767	0.956263			0.9725	0.010272
77928.6	197892	54.9699	608.1	355.7	225.5		0.983503	0.975055	0.957537			0.979279	0.0132443
78048.7	198012	55.0032	602.8	357	225.3		0.974931	0.978618	0.956688			0.976775	0.0117428
78168.8	198132	55.0366	601.3	356.6	226.6		0.972505	0.977522	0.962208			0.975014	0.00780719
78288.9	198252	55.0699	604.1	356.5	225.5		0.977034	0.977248	0.957537			0.977141	0.0113187
78409	198372	55.1033	601.9	357.4	225.4		0.973476	0.979715	0.957113			0.976595	0.011673
78529	198492	55.1367	599.5	357.2	225		0.969594	0.979167	0.955414			0.97438	0.0119506
78649.1	198612	55.17	605	359.9	225.5		0.978489	0.986568	0.957537			0.982529	0.0149836
78769.2	198732	55.2034	600.8	357.1	225		0.971697	0.978893	0.955414			0.975295	0.0120288
78889.2	198852	55.2367	602.3	353	227.4		0.974123	0.967654	0.965605			0.970888	0.00444584
79009.3	198972	55.2701	604.2	354.4	225.5		0.977196	0.971491	0.957537			0.974343	0.0101136
79129.4	199092	55.3034	602.9	355.4	223.8		0.975093	0.974232	0.950318			0.974663	0.0140617
79249.5	199212	55.3368	598	357.4	227.2		0.967168	0.979715	0.964756			0.973441	0.00803136
79369.6	199332	55.3701	605	356.4	225.5		0.978489	0.976974	0.957537			0.977732	0.0116838
79489.7	199453	55.4035	601.4	353.6	228.6		0.972667	0.969298	0.970701			0.970983	0.00169222
79609.7	199573	55.4368	596.1	355	226		0.964095	0.973136	0.95966			0.968616	0.00686778
79729.9	199693	55.4702	601.2	358.2	227.2		0.972344	0.981908	0.964756			0.977126	0.00859499
79849.9	199813	55.5036	601.9	355.6	226		0.973476	0.974781	0.95966			0.974128	0.00837848
79970	199933	55.5369	600.4	353.4	225.5		0.97105	0.96875	0.957537			0.9699	0.00722961
80090.1	200053	55.5703	603.6	355.9	227.2		0.976225	0.975603	0.964756			0.975914	0.00644973
80210.2	200173	55.6036	601.3	353.8	224.5		0.972505	0.969846	0.953291			0.971176	0.0104111
80330.2	200293	55.637	601.6	353	225.9		0.97299	0.967654	0.959236			0.970322	0.00693466
80450.3	200413	55.6703	601.6	354	227.2		0.97299	0.970395	0.964756			0.971693	0.00420999
80570.4	200533	55.7037	604.5	360.7	227.2		0.977681	0.988761	0.964756			0.983221	0.0120144
80690.5	200653	55.7371	598.2	352.8	226.7		0.967492	0.967105	0.962633			0.967298	0.00270065
80810.6	200773	55.7704	602.3	355.5	223.8		0.974123	0.974507	0.950318			0.974315	0.0138555
80930.6	200894	55.8038	602.1	355.5	226.5		0.973799	0.974507	0.961783			0.974153	0.00715024
81050.7	201014	55.8371	598.6	356.6	229.1		0.968138	0.977522	0.972824			0.97283	0.00469174
81170.8	201134	55.8705	600.3	354.2	223.8		0.970888	0.970943	0.950318			0.970915	0.0118917
81290.9	201254	55.9038	604.3	358.7	229.2		0.977357	0.983279	0.973248			0.980318	0.00504227
81411	201374	55.9372	601.9	353.4	227.3		0.973476	0.96875	0.96518			0.971113	0.004161
81531	201494	55.9705	600.7	357.3	229.5		0.971535	0.979441	0.974522			0.975488	0.00399208
81651.1	201614	56.0039	604.3	356.5	223.8		0.977357	0.977248	0.950318			0.977303	0.0155794
81771.1	201734	56.0372	600.4	353.2	226.4		0.97105	0.968202	0.961359			0.969626	0.00498078
81891.2	201854	56.0706	606.5	358.3	229.5		0.980915	0.982182	0.974522			0.981549	0.00410584
82011.3	201974	56.104	600.7	357.7	227.5		0.971535	0.980537	0.96603			0.976036	0.0073237
82131.4	202094	56.1373	600.4	356.7	225.5		0.97105	0.977796	0.957537			0.974423	0.010316
82251.5	202214	56.1707	601.2	359.4	229.5		0.972344	0.985197	0.974522			0.97877	0.00687902
82371.6	202335	56.204	608.7	357	229		0.984474	0.978618	0.972399			0.981546	0.00603812
82491.7	202455	56.2374	602.3	357	230.4		0.974123	0.978618	0.978344			0.976371	0.00252017
82611.8	202575	56.2708	601.4	356.5	229.5		0.972667	0.977248	0.974522			0.974957	0.00230414
82731.9	202695	56.3041	605	359.3	227.1		0.978489	0.984923	0.964331			0.981706	0.0105347
82851.9	202815	56.3375	599.6	354.3	227.7		0.969756	0.971217	0.966879			0.970486	0.00220721
82972	202935	56.3708	595	358.2	229.5		0.962316	0.981908	0.974522			0.972112	0.00989429
83092	203055	56.4042	595.5	355.6	226.1		0.963125	0.974781	0.960085			0.968953	0.00775745
83212.2	203175	56.4375	597	356	226.9		0.965551	0.975877	0.963482			0.970714	0.00664026
83332.2	203295	56.4709	600.1	355.1	229.5		0.970564	0.97341	0.974522			0.971987	0.00204121
83452.3	203415	56.5042	600.8	357.2	226.8		0.971697	0.979167	0.963057			0.975432	0.00806174
83572.4	203535	56.5376	598.4	355	228.8		0.967815	0.973136	0.97155			0.970475	0.00273185
83692.5	203655	56.5709	600.1	355.8	229.5		0.970564	0.975329	0.974522			0.972947	0.00255002
83812.5	203775	56.6043	599.7	358.9	226		0.969918	0.983827	0.95966			0.976872	0.0121291
83932.6	203896	56.6376	598	355.9	227.6		0.967168	0.975603	0.966454			0.971386	0.00508852
84052.7	204016	56.671	599.7	358	229.5		0.969918	0.98136	0.974522			0.975639	0.00575725
84172.8	204136	56.7044	599.4	354.8	229.7		0.969432	0.972588	0.975372			0.97101	0.00297155
84292.9	204256	56.7377	599.8	353.5	227.8		0.970079	0.969024	0.967304			0.969552	0.00140105
84412.9	204376	56.7711	597.5	356.7	229.5		0.966359	0.977796	0.974522			0.972078	0.00588994
84533	204496	56.8044	595.1	358.7	230.2		0.962478	0.983279	0.977495			0.972878	0.0107365
84653.1	204616	56.8378	597.8	354	226		0.966845	0.970395	0.95966			0.96862	0.00546879
84773.2	204736	56.8711	599.4	358.2	229.5		0.969432	0.981908	0.974522			0.97567	0.00627289
84893.3	204856	56.9045	599.5	356.7	228.2		0.969594	0.977796	0.969002			0.973695	0.00491522
85013.4	204976	56.9379	599.4	358.9	224.2		0.969432	0.983827	0.952017			0.97663	0.0159288
85133.5	205096	56.9712	600.3	360.8	229.5		0.970888	0.989035	0.974522			0.979962	0.00960165
85253.6	205216	57.0046	600.4	356.7	228.1		0.97105	0.977796	0.968577			0.974423	0.00477157
85373.6	205337	57.0379	597.5	356	230.8		0.966359	0.975877	0.980042			0.971118	0.00701386
85493.7	205457	57.0713	596	356.3	229.5		0.963933	0.9767	0.974522			0.970316	0.00682937
85613.8	205577	57.1047	599.4	355.4	227.9		0.969432	0.974232	0.967728			0.971832	0.00337269
85733.9	205697	57.138	600.3	354.9	226.5		0.970888	0.972862	0.961783			0.971875	0.0059093
85853.9	205817	57.1714	599.2	357.1	229.5		0.969109	0.978893	0.974522			0.974001	0.00490111
85974.1	205937	57.2047	595	356.7	227.6		0.962316	0.977796	0.966454			0.970056	0.00801448
86094.2	206057	57.2381	593.2	355.8	229.3		0.959405	0.975329	0.973673			0.967367	0.00875502
86214.4	206177	57.2715	601.1	358.1	229.5		0.972182	0.981634	0.974522			0.976908	0.00492259
86334.4	206297	57.3048	598.2	356.6	227.3		0.967492	0.977522	0.96518			0.972507	0.00656077
86454.4	206417	57.3382	600.5	354.6	228.8		0.971211	0.972039	0.97155			0.971625	0.000416334
86574.5	206537	57.3715	600.5	356.6	229.5		0.971211	0.977522	0.974522			0.974367	0.00315655
86694.6	206658	57.4049	598.6	356.5	225.7		0.968138	0.977248	0.958386			0.972693	0.00943252
86814.7	206778	57.4382	600.5	356.3	229.5		0.971211	0.9767	0.974522			0.973955	0.00276353
86934.8	206898	57.4716	601.8	353.4	229.5		0.973314	0.96875	0.974522			0.971032	0.00304436
87054.9	207018	57.505	599.5	356	226.5		0.969594	0.975877	0.961783			0.972736	0.00706066
87175	207138	57.5383	599.2	357.7	228.1		0.969109	0.980537	0.968577			0.974823	0.00675682
87295.1	207258	57.5717	599.5	358.2	229.5		0.969594	0.981908	0.974522			0.975751	0.00619765
87415.2	207378	57.605	599.9	355	227.3		0.970241	0.973136	0.96518			0.971688	0.00402657
87535.3	207498	57.6384	597.7	355.3	230.2		0.966683	0.973958	0.977495			0.970321	0.00551263
87655.4	207618	57.6717	596.8	357	229.5		0.965227	0.978618	0.974522			0.971923	0.00686173
87775.4	207738	57.7051	600.5	357.6	230		0.971211	0.980263	0.976645			0.975737	0.00455616
87895.5	207858	57.7384	600.3	356	226.3		0.970888	0.975877	0.960934			0.973383	0.00760771
88015.6	207979	57.7718	599.1	359.8	229.5		0.968947	0.986294	0.974522			0.97762	0.0088559
88135.7	208099	57.8052	598.8	358.3	227.8		0.968462	0.982182	0.967304			0.975322	0.00827597
88255.8	208219	57.8385	598	357.7	226.3		0.967168	0.980537	0.960934			0.973853	0.0100156
88375.8	208339	57.8719	599.1	357.2	229.5		0.968947	0.979167	0.974522			0.974057	0.00511684
88495.9	208459	57.9052	598.3	354.8	227.1		0.967653	0.972588	0.964331			0.97012	0.00415441
88616	208579	57.9386	594.8	358.9	227.7		0.961993	0.983827	0.966879			0.97291	0.0114589
88736.1	208699	57.9719	602.2	358	229.5		0.973961	0.98136	0.974522			0.97766	0.0041192
88856.1	208819	58.0053	601.1	361.4	227.8		0.972182	0.99068	0.967304			0.981431	0.0123317
88976.2	208939	58.0386	600	355.8	227.4		0.970403	0.975329	0.965605			0.972866	0.00486207
89096.3	209059	58.072	599.9	358.1	229.5		0.970241	0.981634	0.974522			0.975937	0.00575468
89216.4	209179	58.1054	600.2	356.8	228.5		0.970726	0.97807	0.970276			0.974398	0.0043758
89336.4	209299	58.1387	597.8	356.3	227.7		0.966845	0.9767	0.966879			0.971772	0.00567987
89456.5	209419	58.1721	593.7	357.6	229.5		0.960213	0.980263	0.974522			0.970238	0.0103254
89576.5	209539	58.2054	595.6	359.8	227.1		0.963286	0.986294	0.964331			0.97479	0.0129922
89696.6	209660	58.2388	596.4	360.5	227.4		0.96458	0.988213	0.965605			0.976397	0.0133582
89816.7	209780	58.2721	601	354.4	229.5		0.97202	0.971491	0.974522			0.971756	0.00161906
89936.8	209900	58.3055	593.8	360.7	228.2		0.960375	0.988761	0.969002			0.974568	0.0145521
90056.9	210020	58.3388	600.1	358	229.3		0.970564	0.98136	0.973673			0.975962	0.00555703
90176.9	210140	58.3722	596.3	359.8	229.5		0.964419	0.986294	0.974522			0.975356	0.0109482
90297	210260	58.4055	596.5	355.1	230.5		0.964742	0.97341	0.978769			0.969076	0.00707805
90417.1	210380	58.4389	598.7	359	228.8		0.9683	0.984101	0.97155			0.976201	0.00834416
90537.2	210500	58.4723	595.3	362.6	229.5		0.962801	0.993969	0.974522			0.978385	0.0157428
90657.3	210620	58.5056	601.2	363	229.1		0.972344	0.995066	0.972824			0.983705	0.0129823
90777.4	210740	58.539	598.2	356.8	227.7		0.967492	0.97807	0.966879			0.972781	0.00629188
90897.5	210860	58.5723	595.8	357.2	229.5		0.96361	0.979167	0.974522			0.971388	0.00798607
91017.5	210980	58.6057	596.3	357.8	228.1		0.964419	0.980811	0.968577			0.972615	0.00852145
91137.6	211101	58.639	595.9	357.5	228.2		0.963772	0.979989	0.969002			0.97188	0.00827722
91257.7	211221	58.6724	599.4	359.8	229.5		0.969432	0.986294	0.974522			0.977863	0.0086486
91377.7	211341	58.7057	600.6	358.5	230.2		0.971373	0.98273	0.977495			0.977052	0.00568433
91497.8	211461	58.7391	595.1	358.1	227.6		0.962478	0.981634	0.966454			0.972056	0.0101092
91617.9	211581	58.7725	597.7	359.4	229.5		0.966683	0.985197	0.974522			0.97594	0.00929338
91738	211701	58.8058	598.5	358.5	229.5		0.967977	0.98273	0.974522			0.975353	0.00739237
91858.1	211821	58.8392	594.8	361.5	228.9		0.961993	0.990954	0.971975			0.976473	0.0147118
91978.2	211941	58.8725	600.7	361.5	229.5		0.971535	0.990954	0.974522			0.981244	0.0104565
92098.3	212061	58.9059	596.8	357.6	229.1		0.965227	0.980263	0.972824			0.972745	0.0075181
92218.4	212181	58.9392	595.1	356.2	228.8		0.962478	0.976425	0.97155			0.969452	0.00707828
92338.5	212301	58.9726	595	356.2	229.5		0.962316	0.976425	0.974522			0.969371	0.00765605
92458.5	212421	59.006	601.2	358	227		0.972344	0.98136	0.963907			0.976852	0.00872814
92578.6	212542	59.0393	594.6	358.7	229.4		0.961669	0.983279	0.974098			0.972474	0.0108453
92698.7	212662	59.0727	601.2	358.7	229.5		0.972344	0.983279	0.974522			0.977811	0.00578781
92818.8	212782	59.106	597.9	358	229		0.967006	0.98136	0.972399			0.974183	0.00725019
92938.8	212902	59.1394	600.7	359.5	230.7		0.971535	0.985471	0.979618			0.978503	0.00699797
93058.9	213022	59.1727	595.2	358.6	229.5		0.962639	0.983004	0.974522			0.972822	0.0102297
93179	213142	59.2061	597.5	355.4	228.4		0.966359	0.974232	0.969851			0.970296	0.0039449
93299.1	213262	59.2394	596.2	356.5	229.5		0.964257	0.977248	0.974522			0.970752	0.00685047
93419.1	213382	59.2728	597.8	358.9	229.5		0.966845	0.983827	0.974522			0.975336	0.00850407
93539.2	213502	59.3061	596.3	357.9	228.6		0.964419	0.981086	0.970701			0.972752	0.00841722
93659.3	213622	59.3395	600	360.1	229.4		0.970403	0.987116	0.974098			0.978759	0.00877949
93779.4	213742	59.3729	595.8	356	229.5		0.96361	0.975877	0.974522			0.969744	0.00672561
93899.4	213862	59.4062	597.7	359.8	229.7		0.966683	0.986294	0.975372			0.976488	0.00982669
94019.5	213982	59.4396	597.9	356.6	230.4		0.967006	0.977522	0.978344			0.972264	0.00632187
94139.6	214102	59.4729	596.1	362.4	229.5		0.964095	0.993421	0.974522			0.978758	0.0148655
94259.7	214223	59.5063	601.3	357.9	228.5		0.972505	0.981086	0.970276			0.976795	0.00570725
94379.7	214343	59.5396	600	357.1	227.1		0.970403	0.978893	0.964331			0.974648	0.00731406
94499.8	214463	59.573	598.6	359.1	229.5		0.968138	0.984375	0.974522			0.976257	0.0081798
94619.9	214583	59.6063	598.9	359.2	229.6		0.968624	0.984649	0.974947			0.976636	0.00807189
94740	214703	59.6397	593.5	357.5	231.8		0.95989	0.979989	0.984289			0.96994	0.0130241
94860.1	214823	59.6731	599	358.9	229.5		0.968785	0.983827	0.974522			0.976306	0.00759087
94980.2	214943	59.7064	601.5	358	232.6		0.972829	0.98136	0.987686			0.977094	0.00745574
95100.3	215063	59.7398	596.5	357.4	229.3		0.964742	0.979715	0.973673			0.972228	0.00753275
95220.4	215183	59.7731	597.2	358.1	229.5		0.965874	0.981634	0.974522			0.973754	0.00789228
95340.4	215303	59.8065	594.4	357.6	229.6		0.961346	0.980263	0.974947			0.970804	0.00975646
95460.5	215423	59.8398	598.6	359.4	228.6		0.968138	0.985197	0.970701			0.976668	0.00919898
95580.5	215543	59.8732	602.8	357.2	229.5		0.974931	0.979167	0.974522			0.977049	0.00257151
95700.7	215664	59.9066	596.1	359	230.5		0.964095	0.984101	0.978769			0.974098	0.01036
95820.8	215784	59.9399	598.8	357.4	229		0.968462	0.979715	0.972399			0.974088	0.0057104
95940.8	215904	59.9733	596.1	359.3	229.5		0.964095	0.984923	0.974522			0.974509	0.0104141
96060.9	216024	60.0066	597	357.6	231.3		0.965551	0.980263	0.982166			0.972907	0.00909332
96181	216144	60.04	595.7	359.3	230.1		0.963448	0.984923	0.97707			0.974186	0.0108659
96301.1	216264	60.0733	594.9	359.1	229.5		0.962154	0.984375	0.974522			0.973265	0.0111341
96421.1	216384	60.1067	596.4	360.4	229.2		0.96458	0.987939	0.973248			0.976259	0.0118078
96541.2	216504	60.14	596.1	356.8	230.7		0.964095	0.97807	0.979618			0.971083	0.00855037
96661.3	216624	60.1734	592.6	360.4	229.5		0.958434	0.987939	0.974522			0.973187	0.0147722
96781.4	216744	60.2068	596.5	358.1	231.9		0.964742	0.981634	0.984713			0.973188	0.0107523
96901.5	216864	60.2401	597	356.8	232.6		0.965551	0.97807	0.987686			0.97181	0.0110992
97021.6	216985	60.2735	596.5	358.1	229.5		0.964742	0.981634	0.974522			0.973188	0.00848093
97141.7	217105	60.3068	602.2	361.3	232.4		0.973961	0.990406	0.986837			0.982183	0.00865019
97261.8	217225	60.3402	596.1	359.4	231.7		0.964095	0.985197	0.983864			0.974646	0.0118173
97381.8	217345	60.3735	599.7	362	229.5		0.969918	0.992325	0.974522			0.981121	0.0118336
97501.9	217465	60.4069	594.6	356.4	231.5		0.961669	0.976974	0.983015			0.969321	0.0110028
97622	217585	60.4402	597.8	359	231		0.966845	0.984101	0.980892			0.975473	0.00917788
97742.1	217705	60.4736	595.2	359.9	229.5		0.962639	0.986568	0.974522			0.974604	0.0119643
97862.1	217825	60.507	598	360	229.8		0.967168	0.986842	0.975796			0.977005	0.00986176
97982.2	217945	60.5403	595.7	357	228.7		0.963448	0.978618	0.971125			0.971033	0.00758531
98102.3	218065	60.5737	592.9	359.4	229.5		0.95892	0.985197	0.974522			0.972058	0.0132157
98222.4	218185	60.607	596.8	359.2	231.4		0.965227	0.984649	0.98259			0.974938	0.0106687
98342.6	218305	60.6404	591.9	357.4	231		0.957302	0.979715	0.980892			0.968509	0.0132927
98462.6	218426	60.6738	598.1	361.8	229.5		0.96733	0.991776	0.974522			0.979553	0.0125636
98582.7	218546	60.7071	598.8	359.9	231.6		0.968462	0.986568	0.983439			0.977515	0.00967768
98702.8	218666	60.7405	597.4	361	230.8		0.966198	0.989583	0.980042			0.97789	0.0117587
98822.9	218786	60.7738	595.6	359.3	229.5		0.963286	0.984923	0.974522			0.974105	0.0108211
98942.9	218906	60.8072	598.9	361.8	228.4		0.968624	0.991776	0.969851			0.9802	0.0130273
99063	219026	60.8405	594.6	358.1	229.7		0.961669	0.981634	0.975372			0.971651	0.0102108
99183.2	219146	60.8739	595.7	361	229.5		0.963448	0.989583	0.974522			0.976516	0.0131182
99303.1	219266	60.9072	599.3	361.4	231.3		0.969271	0.99068	0.982166			0.979975	0.0107791
99423.2	219386	60.9406	598.4	359.6	230.4		0.967815	0.985746	0.978344			0.97678	0.00901066
99543.3	219506	60.9739	593.9	358.6	229.5		0.960537	0.983004	0.974522			0.971771	0.0113455
99663.4	219626	61.0073	593.3	362.9	231.8		0.959567	0.994792	0.984289			0.977179	0.0180846
99783.4	219746	61.0407	597.2	360	230.6		0.965874	0.986842	0.979193			0.976358	0.010611
99903.5	219866	61.074	600.4	354.5	229.5		0.97105	0.971765	0.974522			0.971408	0.00183358
100024	219987	61.1074	597.4	355.7	232.5		0.966198	0.975055	0.987261			0.970626	0.010576
100144	220107	61.1407	597.2	355	230.9		0.965874	0.973136	0.980467			0.969505	0.00729649
100264	220227	61.1741	596.7	356.3	229.5		0.965066	0.9767	0.974522			0.970883	0.00618496
100384	220347	61.2075	598	357.3	230.7		0.967168	0.979441	0.979618			0.973304	0.00713733
100504	220467	61.2408	598.2	359	230.4		0.967492	0.984101	0.978344			0.975796	0.00843395
100624	220587	61.2742	594.5	358.6	229.5		0.961507	0.983004	0.974522			0.972256	0.0108279
100744	220707	61.3075	593.1	359.6	230.8		0.959243	0.985746	0.980042			0.972494	0.0139495
100864	220827	61.3409	595.7	360.2	231.9		0.963448	0.98739	0.984713			0.975419	0.0131187
100984	220947	61.3742	597.7	358.9	229.5		0.966683	0.983827	0.974522			0.975255	0.00858238
101104	221067	61.4076	593.4	358	231.2		0.959728	0.98136	0.981741			0.970544	0.0126004
101224	221187	61.4409	599.9	358.9	230.9		0.970241	0.983827	0.980467			0.977034	0.00707618
101344	221307	61.4743	594	363.7	229.5		0.960699	0.996985	0.974522			0.978842	0.0183136
101465	221428	61.5077	594.9	359.1	233.1		0.962154	0.984375	0.989809			0.973265	0.0146519
101585	221548	61.541	595	355.2	232.8		0.962316	0.973684	0.988535			0.968	0.013148
101705	221668	61.5743	594	358.3	229.5		0.960699	0.982182	0.974522			0.97144	0.010888
101825	221788	61.6077	594	358	231.6		0.960699	0.98136	0.983439			0.971029	0.0125721
101945	221908	61.6411	592.9	360.1	232.7		0.95892	0.987116	0.98811			0.973018	0.0165738
102065	222028	61.6744	591.5	358.3	229.5		0.956655	0.982182	0.974522			0.969419	0.013099
102185	222148	61.7078	591.6	359	229.7		0.956817	0.984101	0.975372			0.970459	0.0139336
102305	222268	61.7411	594.7	358.7	232		0.961831	0.983279	0.985138			0.972555	0.012953
102425	222388	61.7745	594.2	358.3	229.5		0.961022	0.982182	0.974522			0.971602	0.0107134
102545	222508	61.8079	595.9	355.7	231.5		0.963772	0.975055	0.983015			0.969413	0.00966932
102665	222628	61.8412	591.5	359.9	231.5		0.956655	0.986568	0.983015			0.971612	0.0163412
102786	222748	61.8746	591.5	358.3	229.5		0.956655	0.982182	0.974522			0.969419	0.013099
102906	222869	61.9079	594.4	357.1	230.8		0.961346	0.978893	0.980042			0.970119	0.0104785
103026	222989	61.9413	597.7	354.7	230.7		0.966683	0.972314	0.979618			0.969498	0.00648551
103146	223109	61.9746	592.8	358.8	229.5		0.958758	0.983553	0.974522			0.971155	0.0125489
103266	223229	62.008	593.1	358.7	231.1		0.959243	0.983279	0.981316			0.971261	0.0133465
103386	223349	62.0414	597	357	229.7		0.965551	0.978618	0.975372			0.972085	0.00680388
103506	223469	62.0747	593.5	358.5	229.5		0.95989	0.98273	0.974522			0.97131	0.0115697
103626	223589	62.1081	593.8	357.5	231.8		0.960375	0.979989	0.984289			0.970182	0.0127478
103746	223709	62.1414	588.8	357.2	233.1		0.952289	0.979167	0.989809			0.965728	0.0193368
103866	223829	62.1748	592.5	362.4	229.5		0.958273	0.993421	0.974522			0.975847	0.0175908
103986	223949	62.2081	598.6	358.6	233.2		0.968138	0.983004	0.990234			0.975571	0.0112654
104106	224069	62.2415	592	353.6	230		0.957464	0.969298	0.976645			0.963381	0.00967779
104226	224189	62.2748	594.1	360.2	229.5		0.96086	0.98739	0.974522			0.974125	0.0132669
104347	224310	62.3082	592.3	356.5	232.2		0.957949	0.977248	0.985987			0.967599	0.0143466
104467	224430	62.3416	593.1	359.5	231.8		0.959243	0.985471	0.984289			0.972357	0.0148134
104587	224550	62.3749	594.3	358.2	229.5		0.961184	0.981908	0.974522			0.971546	0.0105035
104707	224670	62.4083	595.2	358	230.9		0.962639	0.98136	0.980467			0.972	0.0105599
104827	224790	62.4416	593.2	356.5	230.8		0.959405	0.977248	0.980042			0.968326	0.0111959
104947	224910	62.475	592.8	354.1	229.5		0.958758	0.970669	0.974522			0.964713	0.00821824
105067	225030	62.5083	593.4	357.9	231.3		0.959728	0.981086	0.982166			0.970407	0.0126539
105187	225150	62.5417	589.6	357.3	233.4		0.953582	0.979441	0.991083			0.966512	0.0191941
105307	225270	62.575	594.9	353.3	229.5		0.962154	0.968476	0.974522			0.965315	0.00618451
105427	225390	62.6084	592.6	355.1	231.7		0.958434	0.97341	0.983864			0.965922	0.0127817
105547	225510	62.6417	594.8	357.1	232.4		0.961993	0.978893	0.986837			0.970443	0.0126882
105667	225630	62.6751	592.3	361.1	229.5		0.957949	0.989857	0.974522			0.973903	0.0159581
105788	225750	62.7085	592.6	359	232.1		0.958434	0.984101	0.985563			0.971268	0.015258
105908	225871	62.7418	593.1	358.5	231		0.959243	0.98273	0.980892			0.970987	0.013062
106028	225991	62.7752	591.5	358.5	229.5		0.956655	0.98273	0.974522			0.969693	0.0133323
106148	226111	62.8085	590.1	355.2	231.7		0.954391	0.973684	0.983864			0.964038	0.0149695
106268	226231	62.8419	592.7	357.6	233.1		0.958596	0.980263	0.989809			0.96943	0.0159938
106388	226351	62.8753	593.5	358.5	229.5		0.95989	0.98273	0.974522			0.97131	0.0115697
106508	226471	62.9086	598.5	355.7	231.4		0.967977	0.975055	0.98259			0.971516	0.00730795
106628	226591	62.942	595.1	356.7	233.4		0.962478	0.977796	0.991083			0.970137	0.0143145
106748	226711	62.9753	589.2	353.3	229.5		0.952935	0.968476	0.974522			0.960706	0.0111359
106868	226831	63.0087	592.4	361.4	232.8		0.958111	0.99068	0.988535			0.974395	0.0182161
106988	226951	63.042	593.5	356.7	229.6		0.95989	0.977796	0.974947			0.968843	0.00962162
107108	227071	63.0754	593.4	357.9	229.5		0.959728	0.981086	0.974522			0.970407	0.0109398
107229	227191	63.1087	597.3	357.2	234		0.966036	0.979167	0.993631			0.972601	0.0138027
107349	227312	63.1421	596.5	355.9	230.7		0.964742	0.975603	0.979618			0.970173	0.00769599
107469	227432	63.1755	593.5	358.3	229.5		0.95989	0.982182	0.974522			0.971036	0.0113263
107589	227552	63.2088	590.6	358.1	234.3		0.9552	0.981634	0.994904			0.968417	0.0202128
107709	227672	63.2422	592.1	362.3	231.8		0.957626	0.993147	0.984289			0.975386	0.0184894
107829	227792	63.2755	589.1	359.9	229.5		0.952774	0.986568	0.974522			0.969671	0.0171277
107949	227912	63.3089	594.7	355.7	231		0.961831	0.975055	0.980892			0.968443	0.00976611
108069	228032	63.3422	593.8	358.9	232.4		0.960375	0.983827	0.986837			0.972101	0.014487
108189	228152	63.3756	590.1	356.5	229.5		0.954391	0.977248	0.974522			0.965819	0.0124842
108309	228272	63.4089	591.6	359.7	232.2		0.956817	0.98602	0.985987			0.971418	0.0168508
108429	228392	63.4423	593.9	359.1	231.3		0.960537	0.984375	0.982166			0.972456	0.0131715
108549	228512	63.4757	590.3	360.4	229.5		0.954715	0.987939	0.974522			0.971327	0.0167142
108670	228632	63.509	598.9	356.1	233		0.968624	0.976151	0.989384			0.972387	0.0105102
108790	228753	63.5424	592.3	359.8	232.7		0.957949	0.986294	0.98811			0.972122	0.0169136
108910	228873	63.5757	588	361.7	229.5		0.950995	0.991502	0.974522			0.971248	0.0203418
109030	228993	63.6091	593.6	354.8	231.2		0.960052	0.972588	0.981741			0.96632	0.0108885
109150	229113	63.6424	589.5	357.5	232.7		0.953421	0.979989	0.98811			0.966705	0.0181439
109270	229233	63.6758	592.7	361.2	229.5		0.958596	0.990132	0.974522			0.974364	0.015768
109390	229353	63.7092	593.4	358.2	232.6		0.959728	0.981908	0.987686			0.970818	0.0147588
109510	229473	63.7425	589.9	358.9	231.4		0.954068	0.983827	0.98259			0.968947	0.0168359
109630	229593	63.7759	594.1	357.7	229.5		0.96086	0.980537	0.974522			0.970699	0.010083
109750	229713	63.8092	590.4	357.9	232.8		0.954876	0.981086	0.988535			0.967981	0.0176792
109870	229833	63.8426	588.3	359.2	232.5		0.95148	0.984649	0.987261			0.968064	0.0199471
109990	229953	63.8759	591.9	357.8	229.5		0.957302	0.980811	0.974522			0.969057	0.0121707
110111	230073	63.9093	590.6	359.7	233.9		0.9552	0.98602	0.993206			0.97061	0.0201907
110231	230194	63.9426	594.1	358.4	233.9		0.96086	0.982456	0.993206			0.971658	0.016473
110351	230314	63.976	591.5	363.3	229.5		0.956655	0.995888	0.974522			0.976272	0.0196424
110471	230434	64.0094	589.9	359.3	230.8		0.954068	0.984923	0.980042			0.969495	0.0165861
110591	230554	64.0427	595.1	358.2	232		0.962478	0.981908	0.985138			0.972193	0.0122573
110711	230674	64.0761	590.2	356.6	229.5		0.954553	0.977522	0.974522			0.966037	0.0124857
110831	230794	64.1094	593	360.4	232.1		0.959081	0.987939	0.985563			0.97351	0.016019
110951	230914	64.1428	591.2	353.3	232.1		0.95617	0.968476	0.985563			0.962323	0.0147609
111071	231034	64.1761	594.3	358.3	229.5		0.961184	0.982182	0.974522			0.971683	0.0106263
111191	231154	64.2095	597.3	354.4	232.2		0.966036	0.971491	0.985987			0.968764	0.0103114
111311	231274	64.2428	591.2	356.4	232.9		0.95617	0.976974	0.98896			0.966572	0.0165912
111431	231394	64.2762	594.1	360.8	229.5		0.96086	0.989035	0.974522			0.974948	0.0140895
111551	231514	64.3095	594.7	353.4	234.8		0.961831	0.96875	0.997028			0.96529	0.0186472
111671	231634	64.3429	590.6	354.9	233.4		0.9552	0.972862	0.991083			0.964031	0.0179423
111792	231754	64.3762	589.8	359.2	232.8		0.953906	0.984649	0.988535			0.969277	0.0189711
111912	231875	64.4096	585.5	356.7	229.5		0.946951	0.977796	0.974522			0.962374	0.0169424
112032	231995	64.443	592.6	353.2	231.4		0.958434	0.968202	0.98259			0.963318	0.0121514
112152	232115	64.4763	590.1	358.7	232.8		0.954391	0.983279	0.988535			0.968835	0.0183844
112272	232235	64.5097	593.2	360.3	229.3		0.959405	0.987664	0.973673			0.973535	0.0141301
112392	232355	64.543	593.1	357.1	231.8		0.959243	0.978893	0.984289			0.969068	0.0131815
112512	232475	64.5764	593.2	356.3	232.8		0.959405	0.9767	0.988535			0.968052	0.0146501
112632	232595	64.6097	590.2	356.1	230.1		0.954553	0.976151	0.97707			0.965352	0.0127434
112752	232715	64.6431	587.1	355.5	231.2		0.949539	0.974507	0.981741			0.962023	0.0168952
112872	232835	64.6764	592.1	354.5	232.8		0.957626	0.971765	0.988535			0.964696	0.0154733
112992	232955	64.7098	591	353.8	232.1		0.955847	0.969846	0.985563			0.962847	0.0148662
113112	233075	64.7431	592.1	354	230.8		0.957626	0.970395	0.980042			0.96401	0.0112445
113233	233195	64.7765	595	356.7	232.8		0.962316	0.977796	0.988535			0.970056	0.0131807
113353	233316	64.8099	591.5	356.2	230.6		0.956655	0.976425	0.979193			0.96654	0.0122914
113473	233436	64.8432	586.8	357.4	232.8		0.949054	0.979715	0.988535			0.964384	0.020723
113593	233556	64.8766	589.9	358.1	232.8		0.954068	0.981634	0.988535			0.967851	0.018237
113713	233676	64.9099	592.3	356.6	229.9		0.957949	0.977522	0.976221			0.967736	0.0109441
113833	233796	64.9433	595.2	356.1	232.3		0.962639	0.976151	0.986412			0.969395	0.0119232
113953	233916	64.9767	596.3	360.2	232.8		0.964419	0.98739	0.988535			0.975904	0.0136053
114073	234036	65.01	594.2	357	233.4		0.961022	0.978618	0.991083			0.96982	0.0151032
114193	234156	65.0434	587.7	356.9	233.7		0.950509	0.978344	0.992357			0.964427	0.0213007
114313	234276	65.0767	591.8	356.3	232.8		0.957141	0.9767	0.988535			0.96692	0.0158548
114433	234396	65.1101	587.9	357.4	230.6		0.950833	0.979715	0.979193			0.965274	0.0165265
114553	234516	65.1434	590.7	358.8	231.1		0.955361	0.983553	0.981316			0.969457	0.0156706
114674	234636	65.1768	588.5	359.3	232.8		0.951803	0.984923	0.988535			0.968363	0.0202451
114794	234757	65.2102	592.3	356.9	235.1		0.957949	0.978344	0.998301			0.968147	0.0201765
114914	234877	65.2435	589.3	352.9	233.2		0.953097	0.967379	0.990234			0.960238	0.0187323
115034	234997	65.2769	592.7	359.1	232.8		0.958596	0.984375	0.988535			0.971486	0.0162183
115154	235117	65.3102	586.9	356.7	232.4		0.949216	0.977796	0.986837			0.963506	0.019638
115274	235237	65.3436	589.2	355.4	233.2		0.952935	0.974232	0.990234			0.963584	0.0187116
115394	235357	65.3769	593.1	357.9	232.8		0.959243	0.981086	0.988535			0.970164	0.0152239
115514	235477	65.4103	593.7	359.2	230.1		0.960213	0.984649	0.97707			0.972431	0.0125079
115634	235597	65.4437	594.2	352.9	232.4		0.961022	0.967379	0.986837			0.964201	0.0134498
115754	235717	65.477	591.7	357.9	232.8		0.956979	0.981086	0.988535			0.969032	0.0164946
115874	235837	65.5104	592.3	359.9	232.6		0.957949	0.986568	0.987686			0.972259	0.016855
115994	235957	65.5437	586.4	355.2	232.4		0.948407	0.973684	0.986837			0.961046	0.019531
116115	236077	65.5771	590.8	358.5	235.3		0.955523	0.98273	0.999151			0.969127	0.0220349
116235	236198	65.6104	591.4	359.9	232.8		0.956494	0.986568	0.988535			0.971531	0.0179582
116355	236318	65.6438	589.2	357.1	234.1		0.952935	0.978893	0.994055			0.965914	0.0207947
116475	236438	65.6771	592	358.2	235.3		0.957464	0.981908	0.999151			0.969686	0.0209468
116595	236558	65.7105	586.8	359.6	233.6		0.949054	0.985746	0.991932			0.9674	0.0231772
116715	236678	65.7438	589.4	354.5	233		0.953259	0.971765	0.989384			0.962512	0.0180645
116835	236798	65.7772	587.7	358.4	235.3		0.950509	0.982456	0.999151			0.966483	0.024716
116955	236918	65.8106	587.6	359.9	231		0.950348	0.986568	0.980892			0.968458	0.019481
117075	237038	65.8439	591.9	355	230.4		0.957302	0.973136	0.978344			0.965219	0.0109589
117195	237158	65.8773	592.9	358.2	235.3		0.95892	0.981908	0.999151			0.970414	0.0201838
117315	237278	65.9106	596.3	356.8	234.2		0.964419	0.97807	0.99448			0.971244	0.0150517
117435	237398	65.944	590.2	357.9	230		0.954553	0.981086	0.976645			0.967819	0.0142114
117555	237518	65.9773	593.1	356.1	235.3		0.959243	0.976151	0.999151			0.967697	0.0200312
117676	237638	66.0107	584.8	356.7	233		0.945819	0.977796	0.989384			0.961808	0.0225637
117796	237758	66.044	591.1	356.8	234.5		0.956008	0.97807	0.995754			0.967039	0.0199128
117916	237879	66.0774	583	356	235.3		0.942908	0.975877	0.999151			0.959393	0.0282603
118036	237999	66.1107	589.9	354.4	232.4		0.954068	0.971491	0.986837			0.962779	0.0163954
118156	238119	66.1441	587.6	353.3	235.3		0.950348	0.968476	0.999151			0.959412	0.0246688
118276	238239	66.1775	586	358.6	235.5		0.94776	0.983004	1			0.965382	0.0266459
118396	238359	66.2108	588.3	358.1	235		0.95148	0.981634	0.997877			0.966557	0.0235435
118516	238479	66.2442	590.6	353.1	233.4		0.9552	0.967928	0.991083			0.961564	0.0181923
118636	238599	66.2775	590.8	356.1	235.5		0.955523	0.976151	1			0.965837	0.0222578
118756	238719	66.3109	590.7	357.9	231		0.955361	0.981086	0.980892			0.968224	0.0147962
118876	238839	66.3442	591	358.8	231.4		0.955847	0.983553	0.98259			0.9697	0.0157256
118996	238959	66.3776	593.2	356.5	235.5		0.959405	0.977248	1			0.968326	0.020347
119116	239079	66.4109	594.2	350.7	235.1		0.961022	0.961349	0.998301			0.961185	0.0214296
119236	239199	66.4443	587	354.9	232.3		0.949377	0.972862	0.986412			0.96112	0.018738
119357	239319	66.4776	593.8	354.3	235.5		0.960375	0.971217	1			0.965796	0.0204781
119477	239440	66.511	592.2	359.1	232.8		0.957787	0.984375	0.988535			0.971081	0.0166814
119597	239560	66.5443	590.1	357.1	235.5		0.954391	0.978893	1			0.966642	0.0228255
119717	239680	66.5777	586.8	358.8	235.5		0.949054	0.983553	1			0.966303	0.0260006
[truncated: 1,402 more rows]

## Sheet: seeding_50 uM
	time before measurment started [s]
	474
			h	50 uM 1	50 uM 2	50 uM 3
Reading	avg. time [s]	time corrected s	Time	Std0004 (H04)	Std0005 (I04)	Std0006 (J04)		Normalized 1	normalized 2	normalized 3		mean normalized	error normalized
1	0	474	0.131667	1.159	1.182	0.9503		0.00246124	0.0025904	0.00199685		0.0023495	0.000312157
2	59.78	533.78	0.148272	0.962	1.086	1.009		0.0020429	0.00238001	0.00212019		0.00218103	0.000176602
3	119.78	593.78	0.164939	0.9669	1.101	1.003		0.0020533	0.00241289	0.00210759		0.00219126	0.000193845
4	179.78	653.78	0.181606	0.9176	1.055	1.089		0.00194861	0.00231208	0.0022883		0.00218299	0.000203331
5	239.78	713.78	0.198272	0.9084	0.9226	0.926		0.00192907	0.00202192	0.00194579		0.00196559	4.94888e-05
6	299.78	773.78	0.214939	1.108	1.032	1.111		0.00235294	0.00226167	0.00233452		0.00231638	4.82655e-05
7	359.78	833.78	0.231606	0.9428	1.011	0.9319		0.00200212	0.00221565	0.00195818		0.00205865	0.000137726
8	419.78	893.78	0.248272	0.9568	1.083	0.922		0.00203185	0.00237344	0.00193738		0.00211422	0.000229402
9	479.78	953.78	0.264939	0.9975	1.056	1.09		0.00211828	0.00231427	0.0022904		0.00224098	0.000106928
10	539.78	1013.78	0.281606	1.102	1.008	1.022		0.0023402	0.00220907	0.00214751		0.00223226	9.84154e-05
11	599.78	1073.78	0.298272	1.175	1.089	1.048		0.00249522	0.00238659	0.00220214		0.00236132	0.000148164
12	659.78	1133.78	0.314939	1.123	1.043	1.162		0.0023848	0.00228578	0.00244169		0.00237075	7.8899e-05
13	719.78	1193.78	0.331606	1.152	1.111	1.067		0.00244638	0.0024348	0.00224207		0.00237442	0.000114763
14	779.78	1253.78	0.348272	1.265	0.9919	1.048		0.00268635	0.00217379	0.00220214		0.00235409	0.000288088
15	839.78	1313.78	0.364939	0.974	1.119	1.3		0.00206838	0.00245233	0.00273167		0.00241746	0.000333016
16	899.78	1373.78	0.381606	1.16	1.034	1.186		0.00246337	0.00226605	0.00249212		0.00240718	0.000123062
17	959.78	1433.78	0.398272	1.174	1.062	1.06		0.0024931	0.00232742	0.00222736		0.00234929	0.000134214
18	1019.78	1493.78	0.414939	1.153	1.121	1.069		0.0024485	0.00245672	0.00224627		0.00238383	0.000119201
19	1079.78	1553.78	0.431606	0.8494	1.165	0.9335		0.00180378	0.00255314	0.00196155		0.00210616	0.000395058
20	1139.78	1613.78	0.448272	1.206	1.094	1.194		0.00256105	0.00239755	0.00250893		0.00248918	8.35247e-05
21	1199.78	1673.78	0.464939	1.066	1.21	1.181		0.00226375	0.00265176	0.00248161		0.00246571	0.000194495
22	1259.78	1733.78	0.481606	1.145	1.047	1.097		0.00243151	0.00229454	0.00230511		0.00234372	7.62142e-05
23	1319.78	1793.78	0.498272	1.115	1.233	1.191		0.00236781	0.00270217	0.00250263		0.0025242	0.000168222
24	1379.78	1853.78	0.514939	1.098	1.196	1.133		0.00233171	0.00262108	0.00238075		0.00244451	0.000154867
25	1439.78	1913.78	0.531606	1.076	1.075	0.9862		0.00228499	0.00235591	0.00207228		0.00223773	0.000147599
26	1499.78	1973.78	0.548272	1.186	1.284	0.9255		0.00251858	0.00281394	0.00194474		0.00242575	0.000441974
27	1559.78	2033.78	0.564939	1.097	1.362	0.9483		0.00232958	0.00298488	0.00199265		0.0024357	0.000504557
28	1619.78	2093.78	0.581606	1.103	0.9949	1.035		0.00234232	0.00218036	0.00217483		0.0022325	9.5146e-05
29	1679.78	2153.78	0.598272	1.295	1.171	1.057		0.00275005	0.00256629	0.00222105		0.00251247	0.000268575
30	1739.78	2213.78	0.614939	1.098	0.9708	1.087		0.00233171	0.00212755	0.00228409		0.00224778	0.000106813
31	1799.78	2273.78	0.631606	1.256	1.078	1.043		0.00266723	0.00236248	0.00219164		0.00240712	0.000240919
32	1859.78	2333.78	0.648272	1.241	1.1	1.032		0.00263538	0.00241069	0.00216852		0.00240487	0.000233483
33	1919.78	2393.78	0.664939	1.139	1.178	1.165		0.00241877	0.00258163	0.00244799		0.0024828	8.68313e-05
34	1979.78	2453.78	0.681606	1.185	1.128	1.178		0.00251646	0.00247206	0.00247531		0.00248794	2.4749e-05
35	2039.78	2513.78	0.698272	1.208	1.174	1.162		0.0025653	0.00257287	0.00244169		0.00252662	7.36489e-05
36	2099.78	2573.78	0.714939	1.265	1.095	1.048		0.00268635	0.00239974	0.00220214		0.00242941	0.000243461
37	2159.78	2633.78	0.731606	0.9427	1.019	1.198		0.00200191	0.00223318	0.00251734		0.00225081	0.000258164
38	2219.78	2693.78	0.748272	1.066	1.139	1.163		0.00226375	0.00249616	0.00244379		0.00240124	0.000121911
39	2279.78	2753.78	0.764939	1.001	1.089	1.18		0.00212572	0.00238659	0.00247951		0.00233061	0.000183421
40	2339.78	2813.78	0.781606	1.154	1.101	1.128		0.00245063	0.00241289	0.00237025		0.00241125	4.02152e-05
41	2399.78	2873.78	0.798272	1.09	1.167	1.195		0.00231472	0.00255753	0.00251103		0.00246109	0.000128879
42	2459.78	2933.78	0.814939	1.261	0.9845	1.073		0.00267785	0.00215757	0.00225468		0.00236337	0.000276646
43	2519.78	2993.78	0.831606	1.173	1.12	0.9766		0.00249097	0.00245453	0.00205211		0.00233254	0.000243539
44	2579.78	3053.78	0.848272	1.176	1.07	1.024		0.00249735	0.00234495	0.00215171		0.00233134	0.000173218
45	2639.78	3113.78	0.864939	1.092	1.137	1.091		0.00231896	0.00249178	0.0022925		0.00236775	0.000108228
46	2699.78	3173.78	0.881606	1.085	1.169	1.1		0.0023041	0.00256191	0.00231141		0.00239247	0.000146783
47	2759.78	3233.78	0.898272	1.188	1.122	1.06		0.00252283	0.00245891	0.00222736		0.00240303	0.000155458
48	2819.78	3293.78	0.914939	0.9723	1.197	0.9858		0.00206477	0.00262327	0.00207144		0.00225316	0.000320544
49	2879.78	3353.78	0.931606	1.163	1	1.041		0.00246974	0.00219154	0.00218743		0.0022829	0.000161816
50	2939.78	3413.78	0.948272	1.031	1.094	0.952		0.00218942	0.00239755	0.00200042		0.0021958	0.000198639
51	2999.78	3473.78	0.964939	1.104	1.115	1.068		0.00234445	0.00244357	0.00224417		0.00234406	9.97e-05
52	3059.78	3533.78	0.981606	1.221	1.139	1.119		0.00259291	0.00249616	0.00235133		0.00248014	0.000121582
53	3119.78	3593.78	0.998272	1.21	1.148	0.9777		0.00256955	0.00251589	0.00205442		0.00237995	0.000283191
54	3179.78	3653.78	1.01494	1.183	1.088	1.036		0.00251221	0.0023844	0.00217693		0.00235784	0.000169211
55	3239.78	3713.78	1.03161	1.088	1.218	1.151		0.00231047	0.0026693	0.00241858		0.00246611	0.000184077
56	3299.78	3773.78	1.04827	1.169	1.01	1.112		0.00248248	0.00221346	0.00233663		0.00234419	0.000134671
57	3359.78	3833.78	1.06494	1.173	1.002	1.136		0.00249097	0.00219592	0.00238706		0.00235798	0.000149658
58	3419.78	3893.78	1.08161	1.068	0.9742	1.193		0.002268	0.002135	0.00250683		0.00230328	0.000188409
59	3479.78	3953.78	1.09827	0.9549	1.111	1.06		0.00202782	0.0024348	0.00222736		0.00222999	0.000203504
60	3539.78	4013.78	1.11494	1.034	1.087	1.099		0.0021958	0.0023822	0.00230931		0.00229577	9.39393e-05
61	3599.78	4073.78	1.13161	1.167	1.156	1.163		0.00247823	0.00253342	0.00244379		0.00248515	4.52135e-05
62	3659.78	4133.78	1.14827	1.253	1.077	1.099		0.00266086	0.00236029	0.00230931		0.00244349	0.000189971
63	3719.78	4193.78	1.16494	1.169	0.9765	0.99		0.00248248	0.00214004	0.00208027		0.00223426	0.00021703
64	3779.78	4253.78	1.18161	0.9866	0.8892	1.134		0.00209514	0.00194872	0.00238285		0.00214224	0.000220867
65	3839.78	4313.78	1.19827	1.067	1.255	1.132		0.00226587	0.00275038	0.00237865		0.00246497	0.000253526
66	3899.78	4373.78	1.21494	1.072	1.245	1.097		0.00227649	0.00272847	0.00230511		0.00243669	0.000253093
67	3959.78	4433.78	1.23161	1.242	1.032	1.143		0.0026375	0.00226167	0.00240177		0.00243365	0.000189934
68	4019.78	4493.78	1.24827	1.09	1.277	1.043		0.00231472	0.0027986	0.00219164		0.00243498	0.000320856
69	4079.78	4553.78	1.26494	1.037	1.032	1.086		0.00220217	0.00226167	0.00228199		0.00224861	4.14847e-05
70	4139.78	4613.78	1.28161	1.103	1.059	1.096		0.00234232	0.00232084	0.002303		0.00232206	1.96873e-05
71	4199.78	4673.78	1.29827	1.144	1.103	1.045		0.00242939	0.00241727	0.00219584		0.0023475	0.000131481
72	4259.78	4733.78	1.31494	1.095	1.183	1.088		0.00232533	0.00259259	0.00228619		0.00240137	0.000166753
73	4319.78	4793.78	1.33161	0.9982	1.007	1.011		0.00211977	0.00220688	0.0021244		0.00215035	4.90128e-05
74	4379.78	4853.78	1.34827	1.18	1.185	1.119		0.00250584	0.00259698	0.00235133		0.00248472	0.000124176
75	4439.78	4913.78	1.36494	0.9449	0.9025	0.9806		0.00200658	0.00197787	0.00206052		0.00201499	4.19619e-05
76	4499.78	4973.78	1.38161	1.16	1.113	1.037		0.00246337	0.00243918	0.00217903		0.00236053	0.000157646
77	4559.78	5033.78	1.39827	1.21	1.135	0.9557		0.00256955	0.0024874	0.00200819		0.00235505	0.000303178
78	4619.78	5093.78	1.41494	0.9631	1.133	0.9029		0.00204523	0.00248302	0.00189725		0.00214183	0.000304598
79	4679.78	5153.78	1.43161	1.251	1.241	1.096		0.00265661	0.0027197	0.002303		0.00255977	0.000224595
80	4739.78	5213.78	1.44827	1.027	1.134	0.9522		0.00218093	0.00248521	0.00200084		0.00222233	0.000244822
81	4799.78	5273.78	1.46494	1.029	0.9989	1.059		0.00218518	0.00218913	0.00222526		0.00219985	2.20878e-05
82	4859.78	5333.78	1.48161	0.973	1.103	1.232		0.00206626	0.00241727	0.00258878		0.00235743	0.000266351
83	4919.78	5393.78	1.49827	1.064	1.101	1.13		0.0022595	0.00241289	0.00237445		0.00234895	7.98084e-05
84	4979.78	5453.78	1.51494	1.105	1.046	0.9691		0.00234657	0.00229235	0.00203635		0.00222509	0.000165686
85	5039.78	5513.78	1.53161	1.091	1.095	1.099		0.00231684	0.00239974	0.00230931		0.00234196	5.01762e-05
86	5099.78	5573.78	1.54827	1.285	1.209	1.365		0.00272882	0.00264957	0.00286825		0.00274888	0.00011071
87	5159.78	5633.78	1.56494	0.9788	1.288	1.144		0.00207857	0.0028227	0.00240387		0.00243505	0.000373044
88	5219.78	5693.78	1.58161	1.085	1.074	1.154		0.0023041	0.00235371	0.00242488		0.0023609	6.07098e-05
89	5279.78	5753.78	1.59827	1.142	1.051	1.059		0.00242514	0.00230331	0.00222526		0.0023179	0.000100739
90	5339.78	5813.78	1.61494	0.966	1.149	1.043		0.00205139	0.00251808	0.00219164		0.0022537	0.000239455
91	5399.78	5873.78	1.63161	1.368	1.138	1.056		0.00290508	0.00249397	0.00221895		0.00253933	0.000345303
92	5459.78	5933.78	1.64827	1.192	1.063	1.222		0.00253132	0.00232961	0.00256777		0.00247623	0.000128281
93	5519.78	5993.78	1.66494	1.135	1.189	1.136		0.00241028	0.00260574	0.00238706		0.00246769	0.000120117
94	5579.78	6053.78	1.68161	1.308	1.049	1.029		0.00277766	0.00229893	0.00216222		0.00241293	0.000323172
95	5639.78	6113.78	1.69827	1.085	1.053	0.9263		0.0023041	0.00230769	0.00194642		0.00218607	0.000207553
96	5699.78	6173.78	1.71494	1.222	1.121	1.103		0.00259503	0.00245672	0.00231771		0.00245649	0.000138659
97	5759.78	6233.78	1.73161	1.083	1.155	1.167		0.00229985	0.00253123	0.0024522		0.00242776	0.000117609
98	5819.78	6293.78	1.74827	1.202	0.9572	1.193		0.00255256	0.00209774	0.00250683		0.00238571	0.000250433
99	5879.78	6353.78	1.76494	1.213	0.9073	0.9806		0.00257592	0.00198838	0.00206052		0.00220827	0.000320426
100	5939.78	6413.78	1.78161	1.068	1.028	1.064		0.002268	0.0022529	0.00223576		0.00225222	1.61276e-05
101	5999.78	6473.78	1.79827	1.139	1.197	1.1		0.00241877	0.00262327	0.00231141		0.00245115	0.000158433
102	6059.78	6533.78	1.81494	1.213	1.064	0.9842		0.00257592	0.0023318	0.00206808		0.00232527	0.000253981
103	6119.78	6593.78	1.83161	1.123	1.026	1.062		0.0023848	0.00224852	0.00223156		0.00228829	8.40029e-05
104	6179.78	6653.78	1.84827	1.096	1.231	1.019		0.00232746	0.00269779	0.00214121		0.00238882	0.000283318
105	6239.78	6713.78	1.86494	1.059	1.063	1.151		0.00224889	0.00232961	0.00241858		0.00233236	8.48785e-05
106	6299.78	6773.78	1.88161	1.08	1.227	0.9807		0.00229348	0.00268902	0.00206073		0.00234774	0.000317642
107	6359.78	6833.78	1.89827	0.9587	1.059	1.021		0.00203589	0.00232084	0.00214541		0.00216738	0.000143741
108	6419.78	6893.78	1.91494	1.067	1.086	1.099		0.00226587	0.00238001	0.00230931		0.0023184	5.761e-05
109	6479.78	6953.78	1.93161	1.201	1.109	0.9987		0.00255044	0.00243042	0.00209855		0.0023598	0.000234073
110	6539.78	7013.78	1.94827	1.112	1.124	1.043		0.00236144	0.00246329	0.00219164		0.00233879	0.000137236
111	6599.78	7073.78	1.96494	1.118	1.087	1.158		0.00237418	0.0023822	0.00243328		0.00239656	3.20604e-05
112	6659.78	7133.78	1.98161	1.13	1.019	1.111		0.00239966	0.00223318	0.00233452		0.00232245	8.38938e-05
113	6719.78	7193.78	1.99827	1.011	0.8669	1.113		0.00214695	0.00189985	0.00233873		0.00212851	0.000220021
114	6779.78	7253.78	2.01494	0.965	1.018	1.025		0.00204927	0.00223099	0.00215381		0.00214469	9.12034e-05
115	6839.78	7313.78	2.03161	1.127	1.053	0.9837		0.00239329	0.00230769	0.00206703		0.002256	0.000169159
116	6899.78	7373.78	2.04827	1.167	1.027	1.063		0.00247823	0.00225071	0.00223366		0.00232087	0.000136547
117	6959.78	7433.78	2.06494	1.041	0.8898	1.165		0.00221066	0.00195003	0.00244799		0.0022029	0.000249071
118	7019.78	7493.78	2.08161	1.088	1.074	1.213		0.00231047	0.00235371	0.00254885		0.00240435	0.000127002
119	7079.78	7553.78	2.09827	1.242	1.088	0.9189		0.0026375	0.0023844	0.00193087		0.00231759	0.000358023
120	7139.78	7613.78	2.11494	1.118	1.161	1.067		0.00237418	0.00254438	0.00224207		0.00238687	0.000151555
121	7199.78	7673.78	2.13161	1.366	1.328	1.079		0.00290083	0.00291037	0.00226728		0.00269283	0.000368562
122	7259.78	7733.78	2.14827	1.154	0.9404	1.093		0.00245063	0.00206092	0.0022967		0.00226942	0.000196278
123	7319.78	7793.78	2.16494	1.164	1.02	1.125		0.00247186	0.00223537	0.00236394		0.00235706	0.000118396
124	7379.78	7853.78	2.18161	0.9667	1.073	1.152		0.00205288	0.00235152	0.00242068		0.00227503	0.000195469
125	7439.78	7913.78	2.19827	0.9665	1.132	1.161		0.00205245	0.00248082	0.00243959		0.00232429	0.000236318
126	7499.78	7973.78	2.21494	1.003	0.9866	0.9799		0.00212996	0.00216217	0.00205905		0.00211706	5.27608e-05
127	7559.78	8033.78	2.23161	1.137	1.018	1.072		0.00241453	0.00223099	0.00225257		0.00229936	0.000100316
128	7619.78	8093.78	2.24827	1.147	1.07	1.022		0.00243576	0.00234495	0.00214751		0.00230941	0.000147376
129	7679.78	8153.78	2.26494	1.187	0.9165	1.146		0.00252071	0.00200855	0.00240807		0.00231244	0.000269138
130	7739.78	8213.78	2.28161	1.229	0.9324	0.9667		0.0026099	0.00204339	0.00203131		0.0022282	0.000330614
131	7799.78	8273.78	2.29827	1.143	1.113	1.251		0.00242727	0.00243918	0.0026287		0.00249839	0.000113016
132	7859.78	8333.78	2.31494	1.116	1.094	1.022		0.00236993	0.00239755	0.00214751		0.002305	0.000137083
133	7919.78	8393.78	2.33161	1.057	1.118	1.092		0.00224464	0.00245014	0.0022946		0.00232979	0.000107177
134	7979.78	8453.78	2.34827	1.044	1.02	1.156		0.00221703	0.00223537	0.00242908		0.00229383	0.000117491
135	8039.78	8513.78	2.36494	1.064	1.111	1.073		0.0022595	0.0024348	0.00225468		0.00231633	0.000102631
136	8099.78	8573.78	2.38161	1.298	1.065	1.147		0.00275642	0.00233399	0.00241017		0.00250019	0.000225146
137	8159.78	8633.78	2.39827	1.165	1.062	0.9528		0.00247399	0.00232742	0.0020021		0.00226783	0.000241519
138	8219.78	8693.78	2.41494	1.047	1.088	0.9233		0.0022234	0.0023844	0.00194011		0.00218264	0.000224929
139	8279.78	8753.78	2.43161	1.057	1.035	1.088		0.00224464	0.00226824	0.00228619		0.00226636	2.08424e-05
140	8339.78	8813.78	2.44827	1.023	1.055	1.059		0.00217244	0.00231208	0.00222526		0.00223659	7.05062e-05
141	8399.78	8873.78	2.46494	1.296	1.062	1.132		0.00275218	0.00232742	0.00237865		0.00248608	0.000231865
142	8459.78	8933.78	2.48161	0.9891	1.07	1.206		0.00210045	0.00234495	0.00253415		0.00232651	0.000217437
143	8519.78	8993.78	2.49827	1.006	0.9843	1.025		0.00213633	0.00215713	0.00215381		0.00214909	1.11739e-05
144	8579.78	9053.78	2.51494	1.25	1.006	0.9818		0.00265449	0.00220469	0.00206304		0.00230741	0.000308816
145	8639.78	9113.78	2.53161	1.08	1.261	1.11		0.00229348	0.00276353	0.00233242		0.00246315	0.000260871
146	8699.78	9173.78	2.54827	1.097	1.058	1.109		0.00232958	0.00231865	0.00233032		0.00232618	6.53544e-06
147	8759.78	9233.78	2.56494	1.147	1.154	1.122		0.00243576	0.00252904	0.00235764		0.00244081	8.58114e-05
148	8819.78	9293.78	2.58161	1.032	1.215	1.042		0.00219155	0.00266272	0.00218954		0.00234794	0.000272615
149	8879.78	9353.78	2.59827	1.054	1.02	1.054		0.00223827	0.00223537	0.00221475		0.00222946	1.28231e-05
150	8939.78	9413.78	2.61494	1.009	1.051	1.165		0.00214271	0.00230331	0.00244799		0.002298	0.000152713
151	8999.78	9473.78	2.63161	1.198	1.075	0.9778		0.00254406	0.00235591	0.00205463		0.0023182	0.000246885
152	9059.78	9533.78	2.64827	0.9799	0.9002	1.044		0.00208091	0.00197282	0.00219374		0.00208249	0.000110465
153	9119.78	9593.78	2.66494	1.013	0.9212	1.048		0.0021512	0.00201885	0.00220214		0.00212406	9.46131e-05
154	9179.78	9653.78	2.68161	1.246	0.9197	1.089		0.002646	0.00201556	0.0022883		0.00231662	0.000316171
155	9239.78	9713.78	2.69827	1.072	1.113	1.137		0.00227649	0.00243918	0.00238916		0.00236828	8.33319e-05
156	9299.78	9773.78	2.71494	1.303	0.9969	1.076		0.00276704	0.00218475	0.00226098		0.00240426	0.000316485
157	9359.78	9833.78	2.73161	1.058	1.225	1.118		0.00224676	0.00268464	0.00234923		0.00242688	0.000229031
158	9419.78	9893.78	2.74827	1.096	1.1	1.074		0.00232746	0.00241069	0.00225678		0.00233164	7.70443e-05
159	9479.78	9953.78	2.76494	1.16	0.9474	1.187		0.00246337	0.00207627	0.00249422		0.00234462	0.000232912
160	9539.78	10013.8	2.78161	1.148	1.025	1.112		0.00243788	0.00224633	0.00233663		0.00234028	9.58301e-05
161	9599.78	10073.8	2.79827	1.217	1.17	1.078		0.00258441	0.0025641	0.00226518		0.00247123	0.000178734
162	9659.78	10133.8	2.81494	0.8785	1.056	1.041		0.00186558	0.00231427	0.00218743		0.00212243	0.000231301
163	9719.78	10193.8	2.83161	1.164	1.089	1.024		0.00247186	0.00238659	0.00215171		0.00233672	0.000165798
164	9779.78	10253.8	2.84827	1.08	1.011	1.012		0.00229348	0.00221565	0.0021265		0.00221188	8.35556e-05
165	9839.78	10313.8	2.86494	1.088	1.179	1.099		0.00231047	0.00258383	0.00230931		0.0024012	0.000158159
166	9899.78	10373.8	2.88161	1.172	1.073	1.136		0.00248885	0.00235152	0.00238706		0.00240914	7.12786e-05
167	9959.78	10433.8	2.89827	1.034	1.088	1.092		0.0021958	0.0023844	0.0022946		0.0022916	9.43363e-05
168	10019.8	10493.8	2.91494	1.267	0.9855	1.099		0.00269059	0.00215976	0.00230931		0.00238655	0.000273715
169	10079.8	10553.8	2.93161	1.031	0.9788	0.9297		0.00218942	0.00214508	0.00195356		0.00209602	0.000125351
170	10139.8	10613.8	2.94827	1.138	0.9253	1.132		0.00241665	0.00202783	0.00237865		0.00227438	0.000214358
171	10199.8	10673.8	2.96494	1.016	1.159	0.9703		0.00215757	0.00254	0.00203887		0.00224548	0.000261872
172	10259.8	10733.8	2.98161	1.021	1.001	1.046		0.00216819	0.00219373	0.00219794		0.00218662	1.61006e-05
173	10319.8	10793.8	2.99827	1.303	1.147	1.114		0.00276704	0.0025137	0.00234083		0.00254052	0.000214369
174	10379.8	10853.8	3.01494	0.9848	1.207	1.123		0.00209131	0.00264519	0.00235974		0.00236541	0.000276981
175	10439.8	10913.8	3.03161	0.9189	0.9654	0.95		0.00195137	0.00211571	0.00199622		0.0020211	8.49504e-05
176	10499.8	10973.8	3.04827	1.192	0.9817	1.049		0.00253132	0.00215144	0.00220424		0.00229567	0.000205785
177	10559.8	11033.8	3.06494	1.15	1.063	1.065		0.00244213	0.00232961	0.00223787		0.00233653	0.00010231
178	10619.8	11093.8	3.08161	1.039	1.086	1.099		0.00220641	0.00238001	0.00230931		0.00229858	8.7296e-05
179	10679.8	11153.8	3.09827	1.128	1.191	0.9968		0.00239541	0.00261012	0.00209456		0.0023667	0.00025898
180	10739.8	11213.8	3.11494	1.018	1.125	1.156		0.00216182	0.00246548	0.00242908		0.00235213	0.000165815
181	10799.8	11273.8	3.13161	1.045	1.076	1.045		0.00221915	0.0023581	0.00219584		0.0022577	8.77273e-05
182	10859.8	11333.8	3.14827	1.261	1.023	0.9642		0.00267785	0.00224195	0.00202606		0.00231528	0.000332029
183	10919.8	11393.8	3.16494	1.196	1.188	1.06		0.00253982	0.00260355	0.00222736		0.00245691	0.000201334
184	10979.8	11453.8	3.18161	0.9923	1.038	1.012		0.00210724	0.00227482	0.0021265		0.00216952	9.16992e-05
185	11039.8	11513.8	3.19827	1.096	1.058	1.078		0.00232746	0.00231865	0.00226518		0.00230376	3.37016e-05
186	11099.8	11573.8	3.21494	1.084	1.014	1.046		0.00230197	0.00222222	0.00219794		0.00224071	5.44261e-05
187	11159.8	11633.8	3.23161	1.224	1.07	1.051		0.00259928	0.00234495	0.00220845		0.00238422	0.000198354
188	11219.8	11693.8	3.24827	1.023	1.119	0.9397		0.00217244	0.00245233	0.00197457		0.00219978	0.000240051
189	11279.8	11753.8	3.26494	1.193	1.047	1.016		0.00253345	0.00229454	0.0021349		0.00232096	0.000200582
190	11339.8	11813.8	3.28161	1.116	1.111	1.142		0.00236993	0.0024348	0.00239966		0.00240147	3.24734e-05
191	11399.8	11873.8	3.29827	1.13	0.9528	1.109		0.00239966	0.0020881	0.00233032		0.00227269	0.000163579
192	11459.8	11933.8	3.31494	1.167	0.9082	1.123		0.00247823	0.00199036	0.00235974		0.00227611	0.000254462
193	11519.8	11993.8	3.33161	0.8679	1.149	1.055		0.00184307	0.00251808	0.00221685		0.00219267	0.000338156
194	11579.8	12053.8	3.34827	0.906	0.9327	1.151		0.00192398	0.00204405	0.00241858		0.00212887	0.000257978
195	11639.8	12113.8	3.36494	1.023	1.025	1.028		0.00217244	0.00224633	0.00216012		0.00219296	4.66269e-05
196	11699.8	12173.8	3.38161	1.162	1.165	1.013		0.00246762	0.00255314	0.0021286		0.00238312	0.000224532
197	11759.8	12233.8	3.39827	1.158	0.918	0.9871		0.00245912	0.00201183	0.00207418		0.00218171	0.000242258
198	11819.8	12293.8	3.41494	1.097	1.144	1.103		0.00232958	0.00250712	0.00231771		0.00238481	0.000106095
199	11879.8	12353.8	3.43161	1.093	1.097	1.093		0.00232109	0.00240412	0.0022967		0.00234064	5.63146e-05
200	11939.8	12413.8	3.44827	1.137	0.9529	1.028		0.00241453	0.00208832	0.00216012		0.00222099	0.00017141
201	11999.8	12473.8	3.46494	1.117	1.178	1.128		0.00237205	0.00258163	0.00237025		0.00244131	0.000121527
202	12059.8	12533.8	3.48161	0.8444	1.033	0.9501		0.00179316	0.00226386	0.00199643		0.00201782	0.000236078
203	12119.8	12593.8	3.49827	1.169	1.109	1.082		0.00248248	0.00243042	0.00227359		0.0023955	0.000108738
204	12179.8	12653.8	3.51494	1.081	0.9239	1.154		0.0022956	0.00202476	0.00242488		0.00224842	0.000204189
205	12239.8	12713.8	3.53161	1.136	1.02	1.181		0.0024124	0.00223537	0.00248161		0.00237646	0.000126994
206	12299.8	12773.8	3.54827	1.18	1.127	1.064		0.00250584	0.00246987	0.00223576		0.00240382	0.000146651
207	12359.8	12833.8	3.56494	1.017	0.9407	1.115		0.00215969	0.00206158	0.00234293		0.00218807	0.000142804
208	12419.8	12893.8	3.58161	1.083	0.9855	1.039		0.00229985	0.00215976	0.00218323		0.00221428	7.50284e-05
209	12479.8	12953.8	3.59827	0.9223	1.126	1.056		0.00195859	0.00246767	0.00221895		0.00221507	0.000254565
210	12539.8	13013.8	3.61494	1.19	1.004	1.049		0.00252708	0.00220031	0.00220424		0.00231054	0.000187534
211	12599.8	13073.8	3.63161	1.076	1.106	1.001		0.00228499	0.00242384	0.00210338		0.00227074	0.000160705
212	12659.8	13133.8	3.64827	1.044	1.068	1.102		0.00221703	0.00234057	0.00231561		0.00229107	6.53218e-05
213	12719.8	13193.8	3.66494	0.9525	1.032	1.105		0.00202272	0.00226167	0.00232192		0.0022021	0.000158242
214	12779.8	13253.8	3.68161	1.007	1.176	1.159		0.00213846	0.00257725	0.00243539		0.0023837	0.000223917
215	12839.8	13313.8	3.69827	1.014	1.107	1.14		0.00215332	0.00242604	0.00239546		0.00232494	0.000149408
216	12899.8	13373.8	3.71494	1.005	1.137	1.219		0.00213421	0.00249178	0.00256146		0.00239582	0.000229222
217	12959.8	13433.8	3.73161	1.008	0.9914	1.124		0.00214058	0.00217269	0.00236184		0.00222504	0.000119557
218	13019.8	13493.8	3.74827	1.033	1.098	1.201		0.00219367	0.00240631	0.00252364		0.00237454	0.000167262
219	13079.8	13553.8	3.76494	1.213	1.013	1.083		0.00257592	0.00222003	0.00227569		0.00235721	0.000191438
220	13139.8	13613.8	3.78161	1.175	1.115	1.055		0.00249522	0.00244357	0.00221685		0.00238521	0.000148075
221	13199.8	13673.8	3.79827	1.118	1.146	1.1		0.00237418	0.00251151	0.00231141		0.00239903	0.000102337
222	13259.8	13733.8	3.81494	1.108	0.9738	1.168		0.00235294	0.00213412	0.0024543		0.00231379	0.000163639
223	13319.8	13793.8	3.83161	1.136	1.082	1.093		0.0024124	0.00237125	0.0022967		0.00236012	5.8648e-05
224	13379.8	13853.8	3.84827	1.171	1.155	1.042		0.00248673	0.00253123	0.00218954		0.0024025	0.000185768
225	13439.8	13913.8	3.86494	1.147	1.206	0.933		0.00243576	0.002643	0.0019605		0.00234642	0.000349913
226	13499.8	13973.8	3.88161	1.09	1.071	1.052		0.00231472	0.00234714	0.00221055		0.0022908	7.13671e-05
227	13559.8	14033.8	3.89827	1.102	1.017	1.04		0.0023402	0.0022288	0.00218533		0.00225144	7.98784e-05
228	13619.8	14093.8	3.91494	0.9443	1.173	0.9657		0.00200531	0.00257068	0.00202921		0.00220173	0.00031974
229	13679.8	14153.8	3.93161	1.067	1.017	1.007		0.00226587	0.0022288	0.00211599		0.00220355	7.8065e-05
230	13739.8	14213.8	3.94827	1.086	1.007	0.9302		0.00230622	0.00220688	0.00195461		0.00215591	0.000181263
231	13799.8	14273.8	3.96494	0.8631	1.066	1.045		0.00183287	0.00233618	0.00219584		0.00212163	0.000259731
232	13859.8	14333.8	3.98161	1.073	1.013	1.14		0.00227862	0.00222003	0.00239546		0.00229804	8.93131e-05
233	13919.8	14393.8	3.99827	1.117	1.09	1.064		0.00237205	0.00238878	0.00223576		0.0023322	8.39329e-05
234	13979.8	14453.8	4.01494	1.1	1.031	0.9428		0.00233595	0.00225948	0.00198109		0.00219217	0.000186761
235	14039.8	14513.8	4.03161	1.142	1.03	1.109		0.00242514	0.00225729	0.00233032		0.00233758	8.41636e-05
236	14099.8	14573.8	4.04827	1.126	1.044	1.123		0.00239117	0.00228797	0.00235974		0.00234629	5.28968e-05
237	14159.8	14633.8	4.06494	1.138	1.087	1.107		0.00241665	0.0023822	0.00232612		0.00237499	4.56941e-05
238	14219.8	14693.8	4.08161	1.062	1.102	1.088		0.00225526	0.00241508	0.00228619		0.00231884	8.47655e-05
239	14279.8	14753.8	4.09827	1.038	0.9855	0.9097		0.00220429	0.00215976	0.00191154		0.00209186	0.000157747
240	14339.8	14813.8	4.11494	1.082	1.112	1.086		0.00229773	0.00243699	0.00228199		0.0023389	8.5311e-05
241	14399.8	14873.8	4.13161	1.164	0.9899	1.198		0.00247186	0.00216941	0.00251734		0.0023862	0.000189122
242	14459.8	14933.8	4.14827	1.12	1.125	1.015		0.00237842	0.00246548	0.0021328		0.00232557	0.000172524
243	14519.8	14993.8	4.16494	1.03	1.041	1.144		0.0021873	0.00228139	0.00240387		0.00229085	0.000108592
244	14579.8	15053.8	4.18161	1.141	1.007	1.219		0.00242302	0.00220688	0.00256146		0.00239712	0.000178704
245	14639.8	15113.8	4.19827	1.111	0.9597	1.042		0.00235931	0.00210322	0.00218954		0.00221736	0.000130292
246	14699.8	15173.8	4.21494	1.067	1.148	1.078		0.00226587	0.00251589	0.00226518		0.00234898	0.000144546
247	14759.8	15233.8	4.23161	0.9448	1.133	0.9288		0.00200637	0.00248302	0.00195167		0.00214702	0.000292264
248	14819.8	15293.8	4.24827	1	1.053	1.105		0.00212359	0.00230769	0.00232192		0.00225107	0.000110625
249	14879.8	15353.8	4.26494	1.209	1.035	1.11		0.00256742	0.00226824	0.00233242		0.00238936	0.000157508
250	14939.8	15413.8	4.28161	1.14	0.9357	0.9351		0.0024209	0.00205062	0.00196491		0.00214548	0.00024234
251	14999.8	15473.8	4.29827	1.151	0.9308	1.149		0.00244426	0.00203989	0.00241437		0.0022995	0.000225332
252	15059.8	15533.8	4.31494	0.9823	1.122	1.098		0.00208601	0.00245891	0.00230721		0.00228404	0.000187528
253	15119.8	15593.8	4.33161	0.9511	1.311	1.139		0.00201975	0.00287311	0.00239336		0.00242874	0.000427779
254	15179.8	15653.8	4.34827	1.188	0.9543	1.158		0.00252283	0.00209139	0.00243328		0.00234917	0.000227689
255	15239.8	15713.8	4.36494	1.148	1.037	1.026		0.00243788	0.00227263	0.00215592		0.00228881	0.00014168
256	15299.8	15773.8	4.38161	1.052	1.208	1.138		0.00223402	0.00264738	0.00239126		0.00242422	0.000208642
257	15359.8	15833.8	4.39827	0.9766	1.003	0.9348		0.0020739	0.00219812	0.00196428		0.00207876	0.000116994
258	15419.8	15893.8	4.41494	1.051	1.054	1.21		0.0022319	0.00230988	0.00254255		0.00236144	0.000161618
259	15479.8	15953.8	4.43161	1.113	1.04	1.019		0.00236356	0.0022792	0.00214121		0.00226132	0.00011225
260	15539.8	16013.8	4.44827	0.9242	0.9889	1.053		0.00196262	0.00216721	0.00221265		0.00211416	0.000133188
261	15599.8	16073.8	4.46494	1.083	1.022	1.107		0.00229985	0.00223975	0.00232612		0.00228857	4.42727e-05
262	15659.8	16133.8	4.48161	1.08	1.138	1.119		0.00229348	0.00249397	0.00235133		0.0023796	0.000103191
263	15719.8	16193.8	4.49827	0.9898	1.101	0.9621		0.00210193	0.00241289	0.00202164		0.00217882	0.000206644
264	15779.8	16253.8	4.51494	1.104	1.079	0.9572		0.00234445	0.00236467	0.00201135		0.00224016	0.000198412
265	15839.8	16313.8	4.53161	0.9273	1.012	1.035		0.00196921	0.00221784	0.00217483		0.00212062	0.000132883
266	15899.8	16373.8	4.54827	1.046	1.189	1.01		0.00222128	0.00260574	0.00212229		0.00231644	0.000255386
267	15959.8	16433.8	4.56494	1.122	1.022	1.019		0.00238267	0.00223975	0.00214121		0.00225454	0.00012141
268	16019.8	16493.8	4.58161	1.134	1.022	1.079		0.00240815	0.00223975	0.00226728		0.00230506	9.03338e-05
269	16079.8	16553.8	4.59827	1.068	1.123	1.2		0.002268	0.0024611	0.00252154		0.00241688	0.000132429
270	16139.8	16613.8	4.61494	1.041	1.137	1.28		0.00221066	0.00249178	0.00268964		0.00246403	0.000240693
271	16199.8	16673.8	4.63161	1.174	0.963	0.9734		0.0024931	0.00211045	0.00204539		0.00221631	0.000241901
272	16259.8	16733.8	4.64827	1.064	1.046	1.031		0.0022595	0.00229235	0.00216642		0.00223943	6.53217e-05
273	16319.8	16793.8	4.66494	1.008	0.9236	0.9289		0.00214058	0.00202411	0.00195188		0.00203886	9.52113e-05
274	16379.8	16853.8	4.68161	1.102	0.9182	0.9791		0.0023402	0.00201227	0.00205736		0.00213661	0.000177747
275	16439.8	16913.8	4.69827	1.068	1.057	1.098		0.002268	0.00231646	0.00230721		0.00229722	2.57277e-05
276	16499.8	16973.8	4.71494	1.046	1.155	1.053		0.00222128	0.00253123	0.00221265		0.00232172	0.000181492
277	16559.8	17033.8	4.73161	1.006	1.003	1.124		0.00213633	0.00219812	0.00236184		0.0022321	0.00011653
278	16619.8	17093.8	4.74827	1.039	1.11	1.028		0.00220641	0.00243261	0.00216012		0.00226638	0.000145808
279	16679.8	17153.8	4.76494	1.008	1.094	1.102		0.00214058	0.00239755	0.00231561		0.00228458	0.000131262
280	16739.8	17213.8	4.78161	1.085	0.9749	1.031		0.0023041	0.00213653	0.00216642		0.00220235	8.93742e-05
281	16799.8	17273.8	4.79827	1.169	0.9833	1.04		0.00248248	0.00215494	0.00218533		0.00227425	0.00018097
282	16859.8	17333.8	4.81494	1.039	0.9694	1.048		0.00220641	0.00212448	0.00220214		0.00217768	4.61213e-05
283	16919.8	17393.8	4.83161	1.076	1.008	1.028		0.00228499	0.00220907	0.00216012		0.00221806	6.29174e-05
284	16979.8	17453.8	4.84827	0.9151	1.082	1.078		0.0019433	0.00237125	0.00226518		0.00219324	0.000222859
285	17039.8	17513.8	4.86494	1.051	1.133	1.075		0.0022319	0.00248302	0.00225888		0.0023246	0.000137857
286	17099.8	17573.8	4.88161	1.127	0.9987	1.018		0.00239329	0.00218869	0.0021391		0.00224036	0.00013474
287	17159.8	17633.8	4.89827	1.113	1.141	0.9475		0.00236356	0.00250055	0.00199096		0.00228502	0.000263713
288	17219.8	17693.8	4.91494	1.1	1.13	1.098		0.00233595	0.00247644	0.00230721		0.0023732	9.05569e-05
289	17279.8	17753.8	4.93161	1.124	1.069	1.027		0.00238692	0.00234276	0.00215802		0.0022959	0.000121433
290	17339.8	17813.8	4.94827	1.096	0.9517	1.135		0.00232746	0.00208569	0.00238495		0.00226603	0.000158807
291	17399.8	17873.8	4.96494	1.061	0.9981	0.9481		0.00225313	0.00218738	0.00199223		0.00214424	0.000135696
292	17459.8	17933.8	4.98161	0.9983	1.181	1.112		0.00211998	0.00258821	0.00233663		0.00234827	0.00023433
293	17519.8	17993.8	4.99827	0.9542	1.079	0.9258		0.00202633	0.00236467	0.00194537		0.00211212	0.000222428
294	17579.8	18053.8	5.01494	1.049	0.995	1.005		0.00222765	0.00218058	0.00211179		0.00217334	5.82691e-05
295	17639.8	18113.8	5.03161	1.026	1.176	1.127		0.00217881	0.00257725	0.00236814		0.00237473	0.000199304
296	17699.8	18173.8	5.04827	1.165	0.9914	1.099		0.00247399	0.00217269	0.00230931		0.00231866	0.000150864
297	17759.8	18233.8	5.06494	1.151	1.115	1.109		0.00244426	0.00244357	0.00233032		0.00240605	6.55823e-05
298	17819.8	18293.8	5.08161	0.9508	0.9137	1.116		0.00201911	0.00200241	0.00234503		0.00212218	0.000193171
299	17879.8	18353.8	5.09827	1.099	1.158	0.9762		0.00233383	0.0025378	0.00205127		0.00230763	0.000244322
300	17939.8	18413.8	5.11494	1.052	1.052	1.089		0.00223402	0.0023055	0.0022883		0.00227594	3.73081e-05
301	17999.8	18473.8	5.13161	0.988	1.056	0.9586		0.00209811	0.00231427	0.00201429		0.00214222	0.000154778
302	18059.8	18533.8	5.14827	1.285	1.062	1.139		0.00272882	0.00232742	0.00239336		0.0024832	0.000215253
303	18119.8	18593.8	5.16494	0.9196	1.052	0.9373		0.00195286	0.0023055	0.00196953		0.00207596	0.00019896
304	18179.8	18653.8	5.18161	1.009	0.9678	0.9116		0.00214271	0.00212097	0.00191553		0.00205974	0.000125359
305	18239.8	18713.8	5.19827	1.117	0.9919	1.029		0.00237205	0.00217379	0.00216222		0.00223602	0.00011795
306	18299.8	18773.8	5.21494	1.143	1.099	0.995		0.00242727	0.0024085	0.00209078		0.00230885	0.00018909
307	18359.8	18833.8	5.23161	0.9459	1.154	1.036		0.00200871	0.00252904	0.00217693		0.00223822	0.000265526
308	18419.8	18893.8	5.24827	0.8271	0.9993	1.049		0.00175642	0.00219001	0.00220424		0.00205023	0.000254539
309	18479.8	18953.8	5.26494	1.025	1.016	0.929		0.00217668	0.00222661	0.00195209		0.00211846	0.000146226
310	18539.8	19013.8	5.28161	1.083	1.036	1.093		0.00229985	0.00227044	0.0022967		0.002289	1.61505e-05
311	18599.8	19073.8	5.29827	1.226	1.056	1.136		0.00260353	0.00231427	0.00238706		0.00243495	0.000150459
312	18659.8	19133.8	5.31494	1.27	1.049	1.093		0.00269696	0.00229893	0.0022967		0.00243086	0.000230452
313	18719.8	19193.8	5.33161	1.043	1.055	1.037		0.00221491	0.00231208	0.00217903		0.00223534	6.88357e-05
314	18779.8	19253.8	5.34827	1.148	1.038	0.9583		0.00243788	0.00227482	0.00201366		0.00224212	0.000213995
315	18839.8	19313.8	5.36494	1.128	0.8953	1.013		0.00239541	0.00196209	0.0021286		0.00216203	0.00021859
316	18899.8	19373.8	5.38161	1.064	0.9867	1.13		0.0022595	0.00216239	0.00237445		0.00226545	0.000106153
317	18959.8	19433.8	5.39827	1.111	1.004	1.137		0.00235931	0.00220031	0.00238916		0.00231626	0.00010152
318	19019.8	19493.8	5.41494	1.203	1.014	1.034		0.00255468	0.00222222	0.00217273		0.00231654	0.000207714
319	19079.8	19553.8	5.43161	1.249	0.9994	1.196		0.00265237	0.00219023	0.00251313		0.00245191	0.000237076
320	19139.8	19613.8	5.44827	1.198	1.066	1.09		0.00254406	0.00233618	0.0022904		0.00239021	0.00013519
321	19199.8	19673.8	5.46494	1.498	1.087	1.056		0.00318114	0.0023822	0.00221895		0.0025941	0.000514905
322	19259.8	19733.8	5.48161	1.766	1.044	0.8868		0.00375027	0.00228797	0.00186342		0.00263388	0.000989845
323	19319.8	19793.8	5.49827	1.916	1.019	1.014		0.0040688	0.00223318	0.0021307		0.00281089	0.00109059
324	19379.8	19853.8	5.51494	2.252	1.087	1.04		0.00478233	0.0023822	0.00218533		0.00311662	0.0014459
325	19439.8	19913.8	5.53161	2.334	1.264	1.037		0.00495647	0.00277011	0.00217903		0.00330187	0.00146308
326	19499.8	19973.8	5.54827	2.541	0.9656	1.193		0.00539605	0.00211615	0.00250683		0.00333968	0.00179155
327	19559.8	20033.8	5.56494	2.566	1.226	1.003		0.00544914	0.00268683	0.00210759		0.00341452	0.00178568
328	19619.8	20093.8	5.58161	2.598	1.016	1.039		0.00551709	0.00222661	0.00218323		0.00330898	0.00191241
329	19679.8	20153.8	5.59827	2.408	1.069	1.073		0.00511361	0.00234276	0.00225468		0.00323701	0.00162578
330	19739.8	20213.8	5.61494	2.673	0.9801	1.118		0.00567636	0.00214793	0.00234923		0.00339118	0.00198159
331	19799.8	20273.8	5.63161	2.864	0.9344	1.063		0.00608197	0.00204778	0.00223366		0.00345447	0.00227738
332	19859.8	20333.8	5.64827	2.589	1.238	0.9201		0.00549798	0.00271313	0.00193339		0.0033815	0.00187393
333	19919.8	20393.8	5.66494	2.906	1.64	1.237		0.00617116	0.00359413	0.00259929		0.00412152	0.00184342
334	19979.8	20453.8	5.68161	2.806	1.721	1.011		0.0059588	0.00377164	0.0021244		0.00395161	0.00192353
335	20039.8	20513.8	5.69827	2.825	1.863	1.159		0.00599915	0.00408284	0.00243539		0.00417246	0.00178357
336	20099.8	20573.8	5.71494	2.911	2.361	1.046		0.00618178	0.00517423	0.00219794		0.00451798	0.00207141
337	20159.8	20633.8	5.73161	2.864	2.181	1.12		0.00608197	0.00477975	0.00235344		0.00440505	0.0018923
338	20219.8	20693.8	5.74827	2.898	2.524	1.175		0.00615417	0.00553145	0.00246901		0.00471821	0.0019726
339	20279.8	20753.8	5.76494	2.742	2.483	0.9636		0.00582289	0.0054416	0.0020248		0.00442976	0.00209147
340	20339.8	20813.8	5.78161	3.086	2.533	0.9753		0.00655341	0.00555117	0.00204938		0.00471799	0.00236479
341	20399.8	20873.8	5.79827	2.782	2.247	0.94		0.00590784	0.00492439	0.0019752		0.00426914	0.00204656
342	20459.8	20933.8	5.81494	3.031	2.472	1.039		0.00643661	0.00541749	0.00218323		0.00467911	0.00222075
343	20519.8	20993.8	5.83161	3.066	2.666	1.047		0.00651094	0.00584265	0.00220004		0.00485121	0.00232017
344	20579.8	21053.8	5.84827	2.996	2.566	1.079		0.00636228	0.00562349	0.00226728		0.00475102	0.00218247
345	20639.8	21113.8	5.86494	2.957	2.564	1.211		0.00627946	0.00561911	0.00254465		0.00481441	0.0019932
346	20699.8	21173.8	5.88161	2.938	2.487	1.107		0.00623912	0.00545036	0.00232612		0.00467187	0.0020694
347	20759.8	21233.8	5.89827	2.625	2.833	0.9447		0.00557443	0.00620863	0.00198508		0.00458938	0.00227757
348	20819.8	21293.8	5.91494	3.036	2.729	1.162		0.00644723	0.00598071	0.00244169		0.00495654	0.00219038
349	20879.8	21353.8	5.93161	3.044	2.716	1.076		0.00646422	0.00595222	0.00226098		0.00489247	0.00229327
350	20939.8	21413.8	5.94827	3.353	2.912	1.149		0.00712041	0.00638177	0.00241437		0.00530552	0.00253089
351	20999.8	21473.8	5.96494	2.955	2.7	0.9905		0.00627522	0.00591716	0.00208132		0.0047579	0.00232489
352	21059.8	21533.8	5.98161	3	2.937	1.231		0.00637078	0.00643655	0.00258668		0.00513134	0.00220399
353	21119.8	21593.8	5.99827	2.99	2.935	1.061		0.00634954	0.00643217	0.00222946		0.00500373	0.00240294
354	21179.8	21653.8	6.01494	3.153	3.008	1.04		0.00669569	0.00659215	0.00218533		0.00515773	0.00257469
355	21239.8	21713.8	6.03161	3.15	2.959	1.088		0.00668932	0.00648477	0.00228619		0.00515343	0.0024852
356	21299.8	21773.8	6.04827	3.026	2.842	1.022		0.00642599	0.00622836	0.00214751		0.00493395	0.00241515
357	21359.8	21833.8	6.06494	2.868	2.841	0.9719		0.00609047	0.00622617	0.00204224		0.00478629	0.00237739
358	21419.8	21893.8	6.08161	3.105	2.908	1.091		0.00659376	0.006373	0.0022925		0.00508642	0.00242212
359	21479.8	21953.8	6.09827	3.196	3.021	1.158		0.006787	0.00662064	0.00243328		0.00528031	0.002467
360	21539.8	22013.8	6.11494	3.085	2.861	1.052		0.00655128	0.00627	0.00221055		0.00501061	0.002429
361	21599.8	22073.8	6.13161	3.062	3.088	1.007		0.00650244	0.00676748	0.00211599		0.00512864	0.00261239
362	21659.8	22133.8	6.14827	3.196	3.105	1.075		0.006787	0.00680473	0.00225888		0.00528354	0.00261945
363	21719.8	22193.8	6.16494	3.162	3.126	1.119		0.0067148	0.00685076	0.00235133		0.00530563	0.0025594
364	21779.8	22253.8	6.18161	3.039	2.868	1.078		0.0064536	0.00628534	0.00226518		0.00500137	0.0023711
365	21839.8	22313.8	6.19827	3.053	2.95	1.003		0.00648333	0.00646504	0.00210759		0.00501865	0.00252108
366	21899.8	22373.8	6.21494	2.951	3.293	1.05		0.00626672	0.00721674	0.00220635		0.00522994	0.00266124
367	21959.8	22433.8	6.23161	3.119	3.04	0.8651		0.00662349	0.00666228	0.00181782		0.00503453	0.00278582
368	22019.8	22493.8	6.24827	3.134	3.039	0.9842		0.00665534	0.00666009	0.00206808		0.00512784	0.00264983
369	22079.8	22553.8	6.26494	3.108	3.001	1.172		0.00660013	0.00657681	0.0024627		0.00521321	0.00238204
370	22139.8	22613.8	6.28161	3.203	2.771	1.096		0.00680187	0.00607276	0.002303		0.00505921	0.00241462
371	22199.8	22673.8	6.29827	2.789	2.894	1.13		0.0059227	0.00634232	0.00237445		0.00487982	0.00217984
372	22259.8	22733.8	6.31494	3.121	2.896	1.015		0.00662773	0.0063467	0.0021328		0.00503575	0.00251795
373	22319.8	22793.8	6.33161	3.382	3.006	0.9332		0.00718199	0.00658777	0.00196092		0.00524356	0.00285834
374	22379.8	22853.8	6.34827	3.263	3.048	0.9783		0.00692928	0.00667982	0.00205568		0.00522159	0.0027446
375	22439.8	22913.8	6.36494	3.078	3.177	1.023		0.00653642	0.00696252	0.00214961		0.00521619	0.00266426
376	22499.8	22973.8	6.38161	3.298	2.952	1.061		0.00700361	0.00646943	0.00222946		0.00523417	0.00261582
377	22559.8	23033.8	6.39827	3.193	2.876	0.9525		0.00678063	0.00630287	0.00200147		0.00502832	0.00263219
378	22619.8	23093.8	6.41494	2.834	3.043	0.9682		0.00601826	0.00666886	0.00203446		0.00490719	0.00250904
379	22679.8	23153.8	6.43161	2.985	3.021	1.041		0.00633893	0.00662064	0.00218743		0.005049	0.00248219
380	22739.8	23213.8	6.44827	3.138	3.022	1.182		0.00666384	0.00662284	0.00248372		0.0052568	0.00240165
381	22799.8	23273.8	6.46494	3.411	3.057	1.052		0.00724358	0.00669954	0.00221055		0.00538455	0.0027622
382	22859.8	23333.8	6.48161	3.019	3.463	1.029		0.00641113	0.00758931	0.00216222		0.00538755	0.00285466
383	22919.8	23393.8	6.49827	3.408	2.969	0.9954		0.00723721	0.00650668	0.00209162		0.0052785	0.00278399
384	22979.8	23453.8	6.51494	3.468	3.191	0.9815		0.00736462	0.00699321	0.00206241		0.00547341	0.00295985
385	23039.8	23513.8	6.53161	3.258	3.122	1.153		0.00691867	0.00684199	0.00242278		0.00539448	0.00257385
386	23099.8	23573.8	6.54827	3.436	2.958	0.9857		0.00729667	0.00648258	0.00207123		0.00528349	0.00281152
387	23159.8	23633.8	6.56494	3.22	3.165	1.154		0.00683797	0.00693623	0.00242488		0.00539969	0.00257673
388	23219.8	23693.8	6.58161	3.135	3.158	0.9833		0.00665746	0.00692089	0.00206619		0.00521485	0.00273
389	23279.8	23753.8	6.59827	3.398	2.926	1.275		0.00721597	0.00641245	0.00267913		0.00543585	0.00242096
390	23339.8	23813.8	6.61494	3.141	3.227	1.363		0.00667021	0.0070721	0.00286405		0.00553545	0.00232221
391	23399.8	23873.8	6.63161	3.32	3.175	1.389		0.00705033	0.00695814	0.00291868		0.00564238	0.00235925
392	23459.8	23933.8	6.64827	3.501	3.023	1.52		0.0074347	0.00662503	0.00319395		0.00575123	0.00225136
393	23519.8	23993.8	6.66494	3.399	3.314	1.93		0.00721809	0.00726277	0.00405547		0.00617878	0.00183897
394	23579.8	24053.8	6.68161	3.293	3.367	1.728		0.00699299	0.00737892	0.00363101		0.00600097	0.0020615
395	23639.8	24113.8	6.69827	3.349	3.323	1.902		0.00711191	0.00728249	0.00399664		0.00613035	0.00184981
396	23699.8	24173.8	6.71494	3.685	3.292	1.916		0.00782544	0.00721455	0.00402606		0.00635535	0.00204022
397	23759.8	24233.8	6.73161	3.392	3.223	2.134		0.00720323	0.00706334	0.00448414		0.00625023	0.00153108
398	23819.8	24293.8	6.74827	2.904	3.192	2.146		0.00616691	0.0069954	0.00450935		0.00589055	0.00126585
399	23879.8	24353.8	6.76494	3.439	3.075	2.441		0.00730304	0.00673899	0.00512923		0.00639042	0.00112805
400	23939.8	24413.8	6.78161	3.364	3.232	2.74		0.00714377	0.00708306	0.00575751		0.00666145	0.000783418
401	23999.8	24473.8	6.79827	3.291	3.592	2.725		0.00698874	0.00787201	0.00572599		0.00686225	0.00107859
402	24059.8	24533.8	6.81494	3.12	3.306	2.904		0.00662561	0.00724523	0.00610212		0.00665766	0.000572229
403	24119.8	24593.8	6.83161	3.494	3.194	3.199		0.00741983	0.00699978	0.006722		0.00704721	0.000351326
404	24179.8	24653.8	6.84827	3.273	3.616	3.221		0.00695052	0.00792461	0.00676823		0.00721445	0.000621732
405	24239.8	24713.8	6.86494	3.818	3.421	3.201		0.00810788	0.00749726	0.0067262		0.00744378	0.000692389
406	24299.8	24773.8	6.88161	3.591	3.536	3.328		0.00762582	0.00774929	0.00699307		0.00745606	0.000405688
407	24359.8	24833.8	6.89827	3.368	3.16	3.281		0.00715226	0.00692527	0.00689431		0.00699061	0.000140846
408	24419.8	24893.8	6.91494	3.378	3.578	3.176		0.0071735	0.00784133	0.00667367		0.0072295	0.000585842
409	24479.8	24953.8	6.93161	3.249	3.563	3.125		0.00689955	0.00780846	0.00656651		0.00709151	0.000642843
410	24539.8	25013.8	6.94827	3.48	3.633	3.01		0.0073901	0.00796187	0.00632486		0.00722561	0.000830809
411	24599.8	25073.8	6.96494	3.411	3.159	3.202		0.00724358	0.00692308	0.0067283		0.00696499	0.00026018
412	24659.8	25133.8	6.98161	3.173	3.613	3.267		0.00673816	0.00791804	0.00686489		0.00717369	0.000647725
413	24719.8	25193.8	6.99827	3.541	3.515	3.426		0.00751964	0.00770327	0.00719899		0.00747397	0.000255221
414	24779.8	25253.8	7.01494	3.39	3.718	3.567		0.00719898	0.00814815	0.00749527		0.00761413	0.000485619
415	24839.8	25313.8	7.03161	3.373	3.36	3.233		0.00716288	0.00736358	0.00679344		0.00710663	0.000289198
416	24899.8	25373.8	7.04827	3.506	3.587	3.237		0.00744532	0.00786106	0.00680185		0.00736941	0.000533668
417	24959.8	25433.8	7.06494	3.316	3.572	3.286		0.00704183	0.00782818	0.00690481		0.00725828	0.000498286
418	25019.8	25493.8	7.08161	3.374	3.491	3.281		0.007165	0.00765067	0.00689431		0.00723666	0.000383239
419	25079.8	25553.8	7.09827	3.507	3.685	3.343		0.00744744	0.00807583	0.00702458		0.00751595	0.000528959
420	25139.8	25613.8	7.11494	3.401	3.604	3.135		0.00722234	0.00789831	0.00658752		0.00723606	0.000655505
421	25199.8	25673.8	7.13161	3.362	3.669	3.113		0.00713952	0.00804076	0.00654129		0.00724052	0.000754822
422	25259.8	25733.8	7.14827	3.56	3.989	3.396		0.00755999	0.00874206	0.00713595		0.00781267	0.000832331
423	25319.8	25793.8	7.16494	3.631	3.732	3.423		0.00771077	0.00817883	0.00719269		0.00769409	0.000493282
424	25379.8	25853.8	7.18161	3.653	3.902	3.327		0.00775749	0.00855139	0.00699096		0.00776661	0.000780254
425	25439.8	25913.8	7.19827	3.687	3.512	3.311		0.00782969	0.00769669	0.00695734		0.00749457	0.000469983
426	25499.8	25973.8	7.21494	3.907	3.529	3.468		0.00829688	0.00773395	0.00728725		0.00777269	0.00050593
427	25559.8	26033.8	7.23161	3.868	3.638	3.077		0.00821406	0.00797282	0.00646564		0.00755084	0.000947518
428	25619.8	26093.8	7.24827	4.093	3.592	3.44		0.00869187	0.00787201	0.00722841		0.00793076	0.000733495
429	25679.8	26153.8	7.26494	4.22	4.054	3.435		0.00896156	0.00888451	0.0072179		0.00835466	0.000985212
430	25739.8	26213.8	7.28161	4.521	3.99	3.205		0.00960076	0.00874425	0.00673461		0.00835987	0.00147123
431	25799.8	26273.8	7.29827	4.182	3.828	3.307		0.00888087	0.00838922	0.00694894		0.00807301	0.00100403
432	25859.8	26333.8	7.31494	4.053	4.024	3.204		0.00860692	0.00881876	0.00673251		0.00805273	0.00114824
433	25919.8	26393.8	7.33161	3.939	4.006	3.566		0.00836483	0.00877931	0.00749317		0.00821244	0.000656474
434	25979.8	26453.8	7.34827	4.257	3.861	3.399		0.00904014	0.00846154	0.00714226		0.00821464	0.00097273
435	26039.8	26513.8	7.36494	4.59	4.066	3.479		0.00974729	0.0089108	0.00731036		0.00865615	0.00123826
436	26099.8	26573.8	7.38161	4.248	4.059	3.641		0.00902102	0.00889546	0.00765077		0.00852242	0.000757478
437	26159.8	26633.8	7.39827	4.553	3.955	3.452		0.00966872	0.00866754	0.00725362		0.00852996	0.00121341
438	26219.8	26693.8	7.41494	4.475	3.883	3.365		0.00950308	0.00850975	0.00707081		0.00836121	0.00122292
439	26279.8	26753.8	7.43161	4.319	4.14	3.55		0.0091718	0.00907298	0.00745955		0.00856811	0.000961311
440	26339.8	26813.8	7.44827	4.602	3.82	3.401		0.00977278	0.00837169	0.00714646		0.00843031	0.00131414
441	26399.8	26873.8	7.46494	4.439	4	3.555		0.00942663	0.00876616	0.00747006		0.00855428	0.000995346
442	26459.8	26933.8	7.48161	4.699	4.049	3.232		0.00997876	0.00887355	0.00679134		0.00854788	0.00161847
443	26519.8	26993.8	7.49827	4.507	4.577	3.324		0.00957103	0.0100307	0.00698466		0.00886213	0.00164209
444	26579.8	27053.8	7.51494	4.371	4.197	3.497		0.00928223	0.0091979	0.00734818		0.00860943	0.00109309
445	26639.8	27113.8	7.53161	4.698	4.133	3.491		0.00997664	0.00905764	0.00733557		0.00878995	0.00134073
446	26699.8	27173.8	7.54827	4.995	4.187	3.635		0.0106073	0.00917598	0.00763816		0.0091405	0.00148491
447	26759.8	27233.8	7.56494	4.888	4.642	3.515		0.0103801	0.0101731	0.00738601		0.00931309	0.00167211
448	26819.8	27293.8	7.58161	5.006	4.461	3.34		0.0106307	0.00977646	0.00701828		0.00914182	0.00188798
449	26879.8	27353.8	7.59827	4.533	4.358	3.55		0.00962625	0.00955073	0.00745955		0.00887884	0.00122972
450	26939.8	27413.8	7.61494	5.065	4.569	3.35		0.010756	0.0100131	0.00703929		0.00926948	0.00196679
451	26999.8	27473.8	7.63161	5.326	4.203	3.407		0.0113103	0.00921105	0.00715907		0.00922679	0.00207564
452	27059.8	27533.8	7.64827	5.135	4.546	3.573		0.0109047	0.00996274	0.00750788		0.00945842	0.00175364
453	27119.8	27593.8	7.66494	5.632	4.226	3.699		0.0119601	0.00926145	0.00777264		0.00966472	0.00212265
454	27179.8	27653.8	7.68161	5.786	4.367	3.333		0.0122871	0.00957046	0.00700357		0.00962038	0.00264212
455	27239.8	27713.8	7.69827	5.323	4.901	3.524		0.0113039	0.0107407	0.00740492		0.00981651	0.0021074
456	27299.8	27773.8	7.71494	5.456	5.001	3.267		0.0115863	0.0109599	0.00686489		0.0098037	0.00256429
457	27359.8	27833.8	7.73161	5.855	4.925	3.52		0.0124336	0.0107933	0.00739651		0.0102078	0.0025691
458	27419.8	27893.8	7.74827	5.852	5.328	3.562		0.0124273	0.0116765	0.00748477		0.0105295	0.00266342
459	27479.8	27953.8	7.76494	5.88	5.476	3.559		0.0124867	0.0120009	0.00747846		0.0106554	0.00276197
460	27539.8	28013.8	7.78161	5.861	5.674	3.578		0.0124464	0.0124348	0.00751839		0.0107999	0.00284184
461	27599.8	28073.8	7.79827	6.52	6.193	3.947		0.0138458	0.0135722	0.00829376		0.0119039	0.00312949
462	27659.8	28133.8	7.81494	6.601	6.337	3.428		0.0140178	0.0138878	0.00720319		0.0117029	0.00389744
463	27719.8	28193.8	7.83161	6.123	6.4	3.863		0.0130028	0.0140259	0.00811725		0.0117153	0.0031577
464	27779.8	28253.8	7.84827	6.545	7.171	3.853		0.0138989	0.0157155	0.00809624		0.0125702	0.00397963
465	27839.8	28313.8	7.86494	6.525	6.993	3.704		0.0138564	0.0153254	0.00778315		0.0123217	0.00399852
466	27899.8	28373.8	7.88161	6.718	7.467	3.627		0.0142663	0.0163642	0.00762135		0.0127506	0.00456426
467	27959.8	28433.8	7.89827	7.054	7.84	3.727		0.0149798	0.0171817	0.00783148		0.013331	0.00488831
468	28019.8	28493.8	7.91494	7.127	7.828	3.824		0.0151348	0.0171554	0.0080353		0.0134418	0.00478995
469	28079.8	28553.8	7.93161	7.131	8.055	3.786		0.0151433	0.0176529	0.00795545		0.0135839	0.00503327
470	28139.8	28613.8	7.94827	7.764	8.881	3.992		0.0164876	0.0194631	0.00838832		0.0147797	0.00573152
471	28199.8	28673.8	7.96494	7.627	8.178	3.644		0.0161966	0.0179224	0.00765707		0.0139254	0.00549667
472	28259.8	28733.8	7.98161	7.847	8.736	3.758		0.0166638	0.0191453	0.00789662		0.0145686	0.0059098
473	28319.8	28793.8	7.99827	7.614	9.194	3.793		0.016169	0.020149	0.00797016		0.0147627	0.00621003
474	28379.8	28853.8	8.01494	7.556	9.359	3.771		0.0160459	0.0205106	0.00792393		0.0148268	0.00638129
475	28439.8	28913.8	8.03161	8.098	9.316	3.961		0.0171969	0.0204164	0.00832318		0.0153121	0.00626303
476	28499.8	28973.8	8.04827	8.232	8.798	3.859		0.0174814	0.0192812	0.00810885		0.0149571	0.00599868
477	28559.8	29033.8	8.06494	8.549	9.825	3.876		0.0181546	0.0215319	0.00814457		0.0159437	0.00696212
478	28619.8	29093.8	8.08161	8.829	10.2	4.237		0.0187492	0.0223537	0.00890313		0.0166687	0.00696247
479	28679.8	29153.8	8.09827	9.035	9.545	3.896		0.0191867	0.0209183	0.00818659		0.0160972	0.00690525
480	28739.8	29213.8	8.11494	8.815	10.08	4.246		0.0187195	0.0220907	0.00892204		0.0165774	0.00684068
481	28799.8	29273.8	8.13161	8.812	8.977	4.111		0.0187131	0.0196735	0.00863837		0.015675	0.00611277
482	28859.8	29333.8	8.14827	9.34	9.593	3.616		0.0198344	0.0210234	0.00759823		0.016152	0.00743161
483	28919.8	29393.8	8.16494	9.046	9.149	3.91		0.01921	0.0200504	0.00821601		0.0158255	0.00660338
484	28979.8	29453.8	8.18161	9.246	9.639	4.292		0.0196347	0.0211243	0.0090187		0.0165926	0.00660131
485	29039.8	29513.8	8.19827	10.16	9.545	4.123		0.0215757	0.0209183	0.00866358		0.0170525	0.00727246
486	29099.8	29573.8	8.21494	9.058	8.723	4.152		0.0192355	0.0191168	0.00872452		0.0156923	0.00603455
487	29159.8	29633.8	8.23161	9.664	8.952	4.03		0.0205224	0.0196187	0.00846817		0.0162031	0.00671386
488	29219.8	29693.8	8.24827	9.74	9.341	4.002		0.0206838	0.0204712	0.00840933		0.0165214	0.00702609
489	29279.8	29753.8	8.26494	10.22	9.639	4.208		0.0217031	0.0211243	0.00884219		0.0172232	0.00726393
490	29339.8	29813.8	8.28161	10.32	9.103	4.135		0.0219155	0.0199496	0.0086888		0.0168513	0.00713694
491	29399.8	29873.8	8.29827	10.01	8.153	4.261		0.0212572	0.0178676	0.00895356		0.0160261	0.00635516
492	29459.8	29933.8	8.31494	10.58	8.913	4.394		0.0224676	0.0195332	0.00923303		0.0170779	0.00695052
493	29519.8	29993.8	8.33161	10.77	9.345	4.27		0.0228711	0.0204799	0.00897247		0.0174412	0.00743092
494	29579.8	30053.8	8.34827	10.7	9.061	4.131		0.0227224	0.0198575	0.0086804		0.0170868	0.00741974
495	29639.8	30113.8	8.36494	10.83	9.59	4.377		0.0229985	0.0210169	0.00919731		0.0177376	0.00746215
496	29699.8	30173.8	8.38161	9.821	9.143	4.286		0.0208558	0.0200373	0.00900609		0.0166331	0.00661781
497	29759.8	30233.8	8.39827	11.36	8.749	4.395		0.024124	0.0191738	0.00923513		0.017511	0.00758244
498	29819.8	30293.8	8.41494	10.6	8.87	4.127		0.0225101	0.019439	0.00867199		0.0168737	0.00726696
499	29879.8	30353.8	8.43161	11.17	9.424	4.508		0.0237205	0.0206531	0.00947258		0.0179487	0.00749908
500	29939.8	30413.8	8.44827	11	9.426	4.562		0.0233595	0.0206575	0.00958605		0.0178677	0.00729824
501	29999.8	30473.8	8.46494	10.67	9.387	4.355		0.0226587	0.020572	0.00915108		0.0174606	0.0072715
502	30059.8	30533.8	8.48161	11.18	9.031	4.447		0.0237418	0.0197918	0.0093444		0.017626	0.00743903
503	30119.8	30593.8	8.49827	11.59	9.957	4.428		0.0246124	0.0218212	0.00930448		0.0185794	0.00815264
504	30179.8	30653.8	8.51494	11.33	10.42	4.503		0.0240603	0.0228359	0.00946207		0.0187861	0.008098
505	30239.8	30713.8	8.53161	10.42	10.53	4.516		0.0221278	0.0230769	0.00948939		0.0182314	0.00758565
506	30299.8	30773.8	8.54827	10.39	10.2	4.559		0.0220641	0.0223537	0.00957974		0.0179992	0.0072929
507	30359.8	30833.8	8.56494	11.17	10.82	4.525		0.0237205	0.0237125	0.0095083		0.0189804	0.00820311
508	30419.8	30893.8	8.58161	10.53	10.69	5.193		0.0223614	0.0234276	0.010912		0.0189003	0.00693863
509	30479.8	30953.8	8.59827	10.23	10.7	4.459		0.0217244	0.0234495	0.00936962		0.0181812	0.00767961
510	30539.8	31013.8	8.61494	10.77	11.18	4.663		0.0228711	0.0245014	0.00979828		0.0190569	0.00805956
511	30599.8	31073.8	8.63161	9.937	10.79	4.777		0.0211021	0.0236467	0.0100378		0.0182622	0.00723529
512	30659.8	31133.8	8.64827	10.69	10.76	4.819		0.0227012	0.023581	0.0101261		0.0188028	0.00752709
513	30719.8	31193.8	8.66494	11.12	11.23	4.822		0.0236144	0.024611	0.0101324		0.0194526	0.0080869
514	30779.8	31253.8	8.68161	10.78	11.15	4.99		0.0228923	0.0244357	0.0104854		0.0192711	0.00764771
515	30839.8	31313.8	8.69827	10.88	11.21	5.007		0.0231047	0.0245672	0.0105211		0.0193977	0.00772201
516	30899.8	31373.8	8.71494	10.45	11.27	4.732		0.0221915	0.0246987	0.00994327		0.0189445	0.00789544
517	30959.8	31433.8	8.73161	11.26	11.61	4.932		0.0239117	0.0254438	0.0103635		0.0199063	0.00829974
518	31019.8	31493.8	8.74827	11.09	12.2	5.139		0.0235506	0.0267368	0.0107985		0.020362	0.00843405
519	31079.8	31553.8	8.76494	11.02	11.23	5.021		0.023402	0.024611	0.0105505		0.0195212	0.00779229
520	31139.8	31613.8	8.78161	10.92	11.7	5.177		0.0231896	0.025641	0.0108783		0.019903	0.00791112
521	31199.8	31673.8	8.79827	10.83	11.02	5.208		0.0229985	0.0241508	0.0109435		0.0193643	0.00731533
522	31259.8	31733.8	8.81494	11.71	12.18	5.384		0.0248673	0.026693	0.0113133		0.0209578	0.00840216
523	31319.8	31793.8	8.83161	11.11	12.14	5.975		0.0235931	0.0266053	0.0125552		0.0209179	0.00739726
524	31379.8	31853.8	8.84827	11.97	12.03	5.577		0.0254194	0.0263642	0.0117188		0.0211675	0.0081964
525	31439.8	31913.8	8.86494	11.92	12.15	5.898		0.0253132	0.0266272	0.0123934		0.0214446	0.00786609
526	31499.8	31973.8	8.88161	11.16	11.69	5.882		0.0236993	0.0256191	0.0123597		0.0205594	0.00716568
527	31559.8	32033.8	8.89827	12.15	12.67	6.271		0.0258017	0.0277668	0.0131771		0.0222485	0.00791727
528	31619.8	32093.8	8.91494	12.79	12.49	6.097		0.0271608	0.0273723	0.0128115		0.0224482	0.00834629
529	31679.8	32153.8	8.93161	13.17	12.87	6.365		0.0279677	0.0282051	0.0133747		0.0231825	0.00849467
530	31739.8	32213.8	8.94827	12.79	13.35	6.453		0.0271608	0.0292571	0.0135596		0.0233258	0.0085225
531	31799.8	32273.8	8.96494	12.19	12.03	6.479		0.0258866	0.0263642	0.0136142		0.021955	0.0072273
532	31859.8	32333.8	8.98161	13.33	12.88	6.707		0.0283075	0.028227	0.0140933		0.0235426	0.00818345
533	31919.8	32393.8	8.99827	13.7	14.14	7.097		0.0290932	0.0309884	0.0149128		0.0249981	0.00878541
534	31979.8	32453.8	9.01494	14.01	13.16	6.594		0.0297515	0.0288407	0.0138559		0.0241494	0.00892606
535	32039.8	32513.8	9.03161	14.09	14.12	7.42		0.0299214	0.0309446	0.0155915		0.0254858	0.00858399
536	32099.8	32573.8	9.04827	13.39	13.5	7.554		0.0284349	0.0295858	0.0158731		0.0246313	0.00760661
537	32159.8	32633.8	9.06494	14.04	14.03	7.503		0.0298152	0.0307473	0.0157659		0.0254428	0.0083934
538	32219.8	32693.8	9.08161	14.2	14.32	7.454		0.030155	0.0313829	0.015663		0.0257336	0.00874303
539	32279.8	32753.8	9.09827	14.76	14.68	7.913		0.0313442	0.0321718	0.0166274		0.0267145	0.00874544
540	32339.8	32813.8	9.11494	14.77	14.15	7.767		0.0313655	0.0310103	0.0163207		0.0262321	0.00858544
541	32399.8	32873.8	9.13161	15.02	13.83	7.628		0.0318964	0.030309	0.0160286		0.026078	0.00873916
542	32459.8	32933.8	9.14827	15.31	14.63	8.905		0.0325122	0.0320622	0.0187119		0.0277621	0.00784094
543	32519.8	32993.8	9.16494	15.94	15.31	8.069		0.0338501	0.0335525	0.0169552		0.0281193	0.00966947
544	32579.8	33053.8	9.18161	15.87	15.28	8.98		0.0337014	0.0334867	0.0188695		0.0286859	0.00850191
545	32639.8	33113.8	9.19827	16.5	15.12	8.852		0.0350393	0.0331361	0.0186005		0.0289253	0.008992
546	32699.8	33173.8	9.21494	15.7	14.77	8.605		0.0333404	0.0323691	0.0180815		0.0279303	0.00854313
547	32759.8	33233.8	9.23161	16.82	15.11	9.253		0.0357188	0.0331142	0.0194432		0.0294254	0.00874241
548	32819.8	33293.8	9.24827	16.54	15.85	9.115		0.0351242	0.0347359	0.0191532		0.0296711	0.00911086
549	32879.8	33353.8	9.26494	16.34	16.75	9.768		0.0346995	0.0367083	0.0205253		0.0306444	0.00882073
550	32939.8	33413.8	9.28161	16.99	16.23	9.236		0.0360798	0.0355687	0.0194074		0.030352	0.00948171
551	32999.8	33473.8	9.29827	17.29	15.65	8.739		0.0367169	0.0342976	0.0183631		0.0297925	0.00997183
552	33059.8	33533.8	9.31494	17.52	16.56	9.734		0.0372054	0.0362919	0.0204539		0.031317	0.00941886
553	33119.8	33593.8	9.33161	17.47	17.85	9.605		0.0370992	0.039119	0.0201828		0.0321337	0.0103989
554	33179.8	33653.8	9.34827	17.42	18.1	10.12		0.036993	0.0396669	0.021265		0.0326416	0.00994276
555	33239.8	33713.8	9.36494	18.59	17.16	10.49		0.0394776	0.0376068	0.0220424		0.0330423	0.00957196
556	33299.8	33773.8	9.38161	17.61	17.57	9.871		0.0373965	0.0385054	0.0207418		0.0322145	0.00995118
557	33359.8	33833.8	9.39827	18.5	18.26	10.63		0.0392865	0.0400175	0.0223366		0.0338802	0.0100037
558	33419.8	33893.8	9.41494	18.52	18.68	10.43		0.0393289	0.040938	0.0219164		0.0340611	0.0105484
559	33479.8	33953.8	9.43161	19.25	18.66	10.51		0.0408792	0.0408941	0.0220845		0.0346193	0.0108555
560	33539.8	34013.8	9.44827	18.75	19.13	10.1		0.0398174	0.0419242	0.0212229		0.0343215	0.0113925
561	33599.8	34073.8	9.46494	19.1	18.32	9.922		0.0405606	0.040149	0.0208489		0.0338529	0.0112636
562	33659.8	34133.8	9.48161	19.4	19.4	10.62		0.0411977	0.0425159	0.0223156		0.0353431	0.0113013
563	33719.8	34193.8	9.49827	19.8	18.86	10.22		0.0420471	0.0413325	0.0214751		0.0349516	0.0116764
564	33779.8	34253.8	9.51494	19.51	18.85	11.15		0.0414313	0.0413105	0.0234293		0.0353904	0.0103588
565	33839.8	34313.8	9.53161	19.77	18.53	11.52		0.0419834	0.0406092	0.0242068		0.0355998	0.00989057
566	33899.8	34373.8	9.54827	19.48	18.84	10.08		0.0413676	0.0412886	0.0211809		0.0346124	0.0116321
567	33959.8	34433.8	9.56494	19.96	19.34	10.51		0.0423869	0.0423844	0.0220845		0.0356186	0.0117209
568	34019.8	34493.8	9.58161	20.95	20.06	10.81		0.0444893	0.0439623	0.0227149		0.0370555	0.0124221
569	34079.8	34553.8	9.59827	21.01	20.05	10.82		0.0446167	0.0439404	0.0227359		0.0370977	0.0124423
570	34139.8	34613.8	9.61494	21.41	20.38	11.05		0.0454661	0.0446636	0.0232192		0.037783	0.012619
571	34199.8	34673.8	9.63161	20.96	19.18	10.58		0.0445105	0.0420337	0.0222316		0.0362586	0.0122107
572	34259.8	34733.8	9.64827	21.03	19.97	11.15		0.0446592	0.0437651	0.0234293		0.0372845	0.0120073
573	34319.8	34793.8	9.66494	21.99	21.55	11.38		0.0466978	0.0472277	0.0239126		0.0392794	0.0133107
574	34379.8	34853.8	9.68161	22.24	20.92	11.74		0.0472287	0.045847	0.024669		0.0392483	0.0126449
575	34439.8	34913.8	9.69827	22.68	22.03	12.28		0.0481631	0.0482796	0.0258037		0.0407488	0.012943
576	34499.8	34973.8	9.71494	22.5	20.73	10.55		0.0477808	0.0454306	0.0221685		0.03846	0.0141577
577	34559.8	35033.8	9.73161	22.87	21.71	11.46		0.0485666	0.0475783	0.0240807		0.0400752	0.0138605
578	34619.8	35093.8	9.74827	22.2	22.53	11.58		0.0471438	0.0493754	0.0243328		0.040284	0.0138591
579	34679.8	35153.8	9.76494	23.03	22.54	11.36		0.0489063	0.0493973	0.0238706		0.0407247	0.0145982
580	34739.8	35213.8	9.78161	23.43	22.74	12.28		0.0497558	0.0498356	0.0258037		0.0417984	0.0138518
581	34799.8	35273.8	9.79827	23.51	21.26	11.38		0.0499257	0.0465922	0.0239126		0.0401435	0.0141548
582	34859.8	35333.8	9.81494	23.4	22.86	12.29		0.0496921	0.0500986	0.0258248		0.0418718	0.0138987
583	34919.8	35393.8	9.83161	23.58	22.91	12.71		0.0500743	0.0502082	0.0267073		0.0423299	0.0135298
584	34979.8	35453.8	9.84827	23.71	23.26	13.4		0.0503504	0.0509752	0.0281572		0.0431609	0.0129974
585	35039.8	35513.8	9.86494	24.44	23.71	13.14		0.0519006	0.0519614	0.0276108		0.0438243	0.0140413
586	35099.8	35573.8	9.88161	24.43	22.75	12.94		0.0518794	0.0498575	0.0271906		0.0429758	0.0137078
587	35159.8	35633.8	9.89827	24.78	23.16	13.52		0.0526226	0.0507561	0.0284093		0.0439293	0.0134731
588	35219.8	35693.8	9.91494	24.13	23.87	13.64		0.0512423	0.0523121	0.0286615		0.044072	0.0133566
589	35279.8	35753.8	9.93161	24.65	23.59	13.98		0.0523466	0.0516984	0.0293759		0.0444736	0.013079
590	35339.8	35813.8	9.94827	25.67	24.47	13.66		0.0545126	0.053627	0.0287035		0.0456144	0.0146519
591	35399.8	35873.8	9.96494	25.2	24.62	13.56		0.0535145	0.0539557	0.0284934		0.0453212	0.014575
592	35459.8	35933.8	9.98161	25.79	24.67	13.93		0.0547675	0.0540653	0.0292709		0.0460345	0.014522
593	35519.8	35993.8	9.99827	25.46	24.74	14.51		0.0540667	0.0542187	0.0304896		0.0462583	0.0136563
594	35579.8	36053.8	10.0149	26.32	24.56	14.85		0.055893	0.0538242	0.031204		0.0469737	0.0136961
595	35639.8	36113.8	10.0316	27.16	24.73	15.39		0.0576768	0.0541968	0.0323387		0.0480708	0.013735
596	35699.8	36173.8	10.0483	26.72	25.5	14.08		0.0567424	0.0558843	0.029586		0.0474042	0.015437
597	35759.8	36233.8	10.0649	26.74	25.22	14.93		0.0567849	0.0552707	0.0313721		0.0478092	0.0142551
598	35819.8	36293.8	10.0816	27.4	25.77	15.43		0.0581865	0.056476	0.0324228		0.0490284	0.0144063
599	35879.8	36353.8	10.0983	27.98	25.18	16.2		0.0594181	0.055183	0.0340408		0.0495473	0.013595
600	35939.8	36413.8	10.1149	27.93	25.08	15.74		0.059312	0.0549638	0.0330742		0.0491167	0.0140623
601	35999.8	36473.8	10.1316	28.15	26.2	15.38		0.0597791	0.0574184	0.0323177		0.0498384	0.0152192
602	36059.8	36533.8	10.1483	28.09	26.45	15.89		0.0596517	0.0579663	0.0333894		0.0503358	0.0147002
603	36119.8	36593.8	10.1649	28.3	25.85	15.93		0.0600977	0.0566513	0.0334734		0.0500741	0.0144796
604	36179.8	36653.8	10.1816	28.7	27.11	16.51		0.0609471	0.0594127	0.0346922		0.051684	0.0147353
605	36239.8	36713.8	10.1983	28.22	27.2	16.58		0.0599278	0.0596099	0.0348393		0.051459	0.014394
606	36299.8	36773.8	10.2149	30.38	28.24	16.05		0.0645148	0.0618891	0.0337256		0.0533765	0.0170687
607	36359.8	36833.8	10.2316	29.15	27.92	16.7		0.0619027	0.0611878	0.0350914		0.0527273	0.0152773
608	36419.8	36893.8	10.2483	29.33	27.55	16.69		0.062285	0.0603769	0.0350704		0.0525774	0.0151915
609	36479.8	36953.8	10.2649	30.4	27.87	17.56		0.0645572	0.0610782	0.0368985		0.054178	0.0150652
610	36539.8	37013.8	10.2816	30.61	27.61	17.66		0.0650032	0.0605084	0.0371086		0.0542068	0.014977
611	36599.8	37073.8	10.2983	31.63	28.47	17.08		0.0671693	0.0623932	0.0358899		0.0551508	0.0168505
612	36659.8	37133.8	10.3149	30.88	28.38	17.55		0.0655766	0.0621959	0.0368775		0.0548833	0.0156849
613	36719.8	37193.8	10.3316	30.79	29.3	17.96		0.0653854	0.0642121	0.037739		0.0557789	0.015634
614	36779.8	37253.8	10.3483	31.18	29.13	18.52		0.0662136	0.0638396	0.0389157		0.056323	0.0151218
615	36839.8	37313.8	10.3649	32.68	29.19	18.59		0.069399	0.0639711	0.0390628		0.0574776	0.016177
616	36899.8	37373.8	10.3816	32.66	29.35	18.63		0.0693566	0.0643217	0.0391469		0.0576084	0.0161851
617	36959.8	37433.8	10.3983	32.47	30.2	19.15		0.0689531	0.0661845	0.0402395		0.058459	0.0158392
618	37019.8	37493.8	10.4149	32.44	30.6	19.63		0.0688894	0.0670611	0.0412482		0.0590662	0.0154579
619	37079.8	37553.8	10.4316	33.22	30.31	19.53		0.0705458	0.0664256	0.041038		0.0593365	0.0159802
620	37139.8	37613.8	10.4483	33.99	30.06	20.18		0.0721809	0.0658777	0.0424039		0.0601542	0.015692
621	37199.8	37673.8	10.4649	33.99	31.06	20.47		0.0721809	0.0680693	0.0430132		0.0610878	0.0157875
622	37259.8	37733.8	10.4816	34.04	31.22	20.79		0.0722871	0.0684199	0.0436856		0.0614642	0.0155176
623	37319.8	37793.8	10.4983	33.44	31.32	22.19		0.071013	0.0686391	0.0466274		0.0620931	0.0134462
624	37379.8	37853.8	10.5149	34.17	31.87	21.66		0.0725632	0.0698444	0.0455138		0.0626404	0.0148943
625	37439.8	37913.8	10.5316	34.56	32.03	22.21		0.0733914	0.070195	0.0466695		0.0634186	0.014593
626	37499.8	37973.8	10.5483	35.7	32.71	22.6		0.0758123	0.0716853	0.047489		0.0649955	0.0153009
627	37559.8	38033.8	10.5649	35.06	32.47	22.17		0.0744532	0.0711593	0.0465854		0.064066	0.0152279
628	37619.8	38093.8	10.5816	35.22	31.87	23.12		0.0747929	0.0698444	0.0485816		0.0644063	0.0139262
629	37679.8	38153.8	10.5983	35.07	33.01	22.47		0.0744744	0.0723428	0.0472158		0.0646777	0.0151599
630	37739.8	38213.8	10.6149	35.49	33.01	23.01		0.0753663	0.0723428	0.0483505		0.0653532	0.0148022
631	37799.8	38273.8	10.6316	35.73	32.78	23.26		0.075876	0.0718387	0.0488758		0.0655302	0.0145637
632	37859.8	38333.8	10.6483	35.88	33.29	24.14		0.0761945	0.0729564	0.0507249		0.0666253	0.013865
633	37919.8	38393.8	10.6649	36.6	33.5	24.25		0.0777235	0.0734166	0.0509561		0.0673654	0.0143731
634	37979.8	38453.8	10.6816	36.46	34.56	24.15		0.0774262	0.0757396	0.050746		0.0679706	0.0149408
635	38039.8	38513.8	10.6983	36.93	34.48	24.47		0.0784243	0.0755643	0.0514184		0.068469	0.0148354
636	38099.8	38573.8	10.7149	37.94	35.28	24.28		0.0805691	0.0773176	0.0510191		0.0696353	0.0162038
637	38159.8	38633.8	10.7316	36.91	35.09	25.13		0.0783818	0.0769012	0.0528052		0.0693627	0.0143583
638	38219.8	38693.8	10.7483	36.91	34.87	25.34		0.0783818	0.076419	0.0532465		0.0693491	0.0139798
639	38279.8	38753.8	10.7649	38.09	35.07	24.79		0.0808877	0.0768573	0.0520908		0.0699453	0.0155932
640	38339.8	38813.8	10.7816	37.66	36.14	24.93		0.0799745	0.0792023	0.052385		0.0705206	0.0157107
641	38399.8	38873.8	10.7983	39.76	36.16	26.43		0.0844341	0.0792461	0.0555369		0.0730723	0.0154061
642	38459.8	38933.8	10.8149	37.21	36.63	25.81		0.0790189	0.0802761	0.0542341		0.0711764	0.0146859
643	38519.8	38993.8	10.8316	38.8	36.67	25.44		0.0823954	0.0803638	0.0534566		0.0720719	0.0161533
644	38579.8	39053.8	10.8483	38.59	36.41	26.03		0.0819495	0.079794	0.0546964		0.0721466	0.0151507
645	38639.8	39113.8	10.8649	38.6	37.51	26.9		0.0819707	0.0822047	0.0565245		0.0735666	0.0147594
646	38699.8	39173.8	10.8816	39.33	37.67	27.94		0.0835209	0.0825553	0.0587098		0.0749287	0.0140543
647	38759.8	39233.8	10.8983	38.2	37.96	26.71		0.0811213	0.0831909	0.0561252		0.0734791	0.0150645
648	38819.8	39293.8	10.9149	38.72	38.35	27.05		0.0822255	0.0840456	0.0568397		0.0743703	0.0152092
649	38879.8	39353.8	10.9316	39.47	37.99	26.52		0.0838182	0.0832566	0.055726		0.0742669	0.0160594
650	38939.8	39413.8	10.9483	39.68	38.22	28.28		0.0842642	0.0837607	0.0594242		0.0758164	0.0141982
651	38999.8	39473.8	10.9649	41.52	39.89	28.75		0.0881716	0.0874206	0.0604119		0.078668	0.0158147
652	39059.8	39533.8	10.9816	40.16	39.73	27.9		0.0852835	0.0870699	0.0586258		0.0769931	0.0159316
653	39119.8	39593.8	10.9983	40.72	40.22	27.71		0.0864727	0.0881438	0.0582265		0.0776143	0.0168111
654	39179.8	39653.8	11.0149	40.19	40.8	28.9		0.0853472	0.0894149	0.060727		0.0784964	0.0155225
655	39239.8	39713.8	11.0316	40.79	39.28	29.78		0.0866214	0.0860837	0.0625762		0.0784271	0.0137299
656	39299.8	39773.8	11.0483	42.38	40.56	29.8		0.0899979	0.0888889	0.0626182		0.0805017	0.0154975
657	39359.8	39833.8	11.0649	39.73	40.14	29.33		0.0843704	0.0879684	0.0616306		0.0779898	0.0142813
658	39419.8	39893.8	11.0816	40.78	40.53	29.97		0.0866001	0.0888231	0.0629754		0.0794662	0.0143247
659	39479.8	39953.8	11.0983	41.01	41.17	29.92		0.0870886	0.0902257	0.0628704		0.0800615	0.0149704
660	39539.8	40013.8	11.1149	41.43	41.85	29.84		0.0879805	0.091716	0.0627022		0.0807996	0.0157836
661	39599.8	40073.8	11.1316	42.08	42.68	32.6		0.0893608	0.093535	0.0685018		0.0837992	0.0134113
662	39659.8	40133.8	11.1483	41.34	42.14	30.32		0.0877893	0.0923515	0.0637109		0.0812839	0.0153887
663	39719.8	40193.8	11.1649	41.7	42.84	30.95		0.0885538	0.0938856	0.0650347		0.0824914	0.0153512
664	39779.8	40253.8	11.1816	42.71	41.99	31.32		0.0906987	0.0920228	0.0658121		0.0828445	0.0147653
665	39839.8	40313.8	11.1983	42.31	42.38	31.3		0.0898492	0.0928775	0.0657701		0.0828323	0.0148536
666	39899.8	40373.8	11.2149	43.93	43.26	33.29		0.0932894	0.094806	0.0699517		0.0860157	0.0139325
667	39959.8	40433.8	11.2316	41.94	44.04	30.71		0.0890635	0.0965155	0.0645304		0.0833698	0.0167355
668	40019.8	40493.8	11.2483	41.87	44.2	31.35		0.0889148	0.0968661	0.0658752		0.0838854	0.016096
669	40079.8	40553.8	11.2649	41.84	43.94	32.46		0.0888511	0.0962963	0.0682076		0.0844517	0.014552
670	40139.8	40613.8	11.2816	42.5	45.66	32.62		0.0902527	0.100066	0.0685438		0.0862874	0.0161307
671	40199.8	40673.8	11.2983	43.95	44.27	34.95		0.0933319	0.0970195	0.0734398		0.0879304	0.012684
672	40259.8	40733.8	11.3149	42.01	45.36	32.61		0.0892121	0.0994083	0.0685228		0.0857144	0.015737
673	40319.8	40793.8	11.3316	42.91	45.1	33.31		0.0911234	0.0988385	0.0699937		0.0866519	0.0149332
674	40379.8	40853.8	11.3483	43.04	44.7	33.38		0.0913994	0.0979619	0.0701408		0.0865007	0.0145431
675	40439.8	40913.8	11.3649	43.21	44.98	33.92		0.0917605	0.0985755	0.0712755		0.0872038	0.014209
676	40499.8	40973.8	11.3816	45.03	45.3	36.12		0.0956254	0.0992768	0.0758983		0.0902668	0.0125767
677	40559.8	41033.8	11.3983	43.22	46.11	33.4		0.0917817	0.101052	0.0701828		0.0876721	0.0158396
678	40619.8	41093.8	11.4149	44.04	47.12	33.86		0.093523	0.103265	0.0711494		0.0893126	0.0164668
679	40679.8	41153.8	11.4316	43.92	46.91	33.95		0.0932682	0.102805	0.0713385		0.0891373	0.0161349
680	40739.8	41213.8	11.4483	44.14	46.4	35.69		0.0937354	0.101687	0.0749947		0.0901392	0.0137049
681	40799.8	41273.8	11.4649	46.77	46.81	36.49		0.0993205	0.102586	0.0766758		0.0928607	0.0141114
682	40859.8	41333.8	11.4816	45.31	48.21	35.07		0.09622	0.105654	0.073692		0.0918554	0.016422
683	40919.8	41393.8	11.4983	45.75	47.5	35.75		0.0971544	0.104098	0.0751208		0.0921245	0.0151293
684	40979.8	41453.8	11.5149	45.03	48.63	36.25		0.0956254	0.106575	0.0761715		0.0927905	0.0153986
685	41039.8	41513.8	11.5316	46.02	48.86	36.71		0.0977278	0.107079	0.0771381		0.0939815	0.0153178
686	41099.8	41573.8	11.5483	47.29	49.07	37.96		0.100425	0.107539	0.0797647		0.0959094	0.0144272
687	41159.8	41633.8	11.5649	45.07	48.61	36.82		0.0957103	0.106531	0.0773692		0.0932034	0.0147415
688	41219.8	41693.8	11.5816	45.79	48.85	36.35		0.0972393	0.107057	0.0763816		0.0935592	0.0156652
689	41279.8	41753.8	11.5983	45.87	49.49	37.18		0.0974092	0.108459	0.0781257		0.0946647	0.0153519
690	41339.8	41813.8	11.6149	47.02	50.57	37.31		0.0998513	0.110826	0.0783988		0.0963588	0.0164934
691	41399.8	41873.8	11.6316	48.31	49.99	39.83		0.102591	0.109555	0.0836941		0.0986133	0.0133815
692	41459.8	41933.8	11.6483	46.76	51.45	37.9		0.0992992	0.112755	0.0796386		0.0972309	0.0166547
693	41519.8	41993.8	11.6649	46.77	50.24	37.26		0.0993205	0.110103	0.0782938		0.0959057	0.0161772
694	41579.8	42053.8	11.6816	47.59	50.85	38.25		0.101062	0.11144	0.080374		0.0976252	0.0158155
695	41639.8	42113.8	11.6983	47.26	52.31	38.95		0.100361	0.114639	0.0818449		0.0989485	0.0164429
696	41699.8	42173.8	11.7149	50.1	51.27	39.87		0.106392	0.11236	0.0837781		0.100843	0.0150773
697	41759.8	42233.8	11.7316	47.75	52.5	39.34		0.101402	0.115056	0.0826644		0.0997073	0.0162621
698	41819.8	42293.8	11.7483	48.94	51.43	39.9		0.103929	0.112711	0.0838411		0.10016	0.0147992
699	41879.8	42353.8	11.7649	48.32	53.08	40.16		0.102612	0.116327	0.0843875		0.101109	0.0160227
700	41939.8	42413.8	11.7816	48.68	52.35	40.96		0.103377	0.114727	0.0860685		0.101391	0.0144322
701	41999.8	42473.8	11.7983	50.41	53.31	42.68		0.10705	0.116831	0.0896827		0.104521	0.0137497
702	42059.8	42533.8	11.8149	48.71	53.85	40.58		0.10344	0.118014	0.08527		0.102242	0.0164051
703	42119.8	42593.8	11.8316	49.6	54.09	40.7		0.10533	0.11854	0.0855222		0.103131	0.0166186
704	42179.8	42653.8	11.8483	51.32	54.25	40.43		0.108983	0.118891	0.0849548		0.104276	0.0174508
705	42239.8	42713.8	11.8649	50.7	53.62	42.09		0.107666	0.11751	0.088443		0.10454	0.0147838
706	42299.8	42773.8	11.8816	51.06	55.72	43.81		0.108431	0.122113	0.0920572		0.107533	0.0150478
707	42359.8	42833.8	11.8983	50.06	57.48	42.08		0.106307	0.12597	0.0884219		0.1069	0.0187809
708	42419.8	42893.8	11.9149	50.69	55.95	41.25		0.107645	0.122617	0.0866779		0.105647	0.0180526
709	42479.8	42953.8	11.9316	51.11	55.99	42.15		0.108537	0.122704	0.088569		0.106603	0.0171496
710	42539.8	43013.8	11.9483	51.57	57.29	42.69		0.109514	0.125553	0.0897037		0.108257	0.0179578
711	42599.8	43073.8	11.9649	54.42	56.81	45.3		0.115566	0.124501	0.0951881		0.111752	0.0150243
712	42659.8	43133.8	11.9816	51.73	56.72	44.27		0.109853	0.124304	0.0930237		0.10906	0.0156553
713	42719.8	43193.8	11.9983	53.05	57.83	43.75		0.112657	0.126737	0.0919311		0.110441	0.0175083
714	42779.8	43253.8	12.0149	53.14	57.71	43.85		0.112848	0.126474	0.0921412		0.110488	0.0172876
715	42839.8	43313.8	12.0316	53.73	57.85	44.36		0.114101	0.126781	0.0932129		0.111365	0.0169503
716	42899.8	43373.8	12.0483	54.36	57.1	46.22		0.115439	0.125137	0.0971212		0.112566	0.0142271
717	42959.8	43433.8	12.0649	54.64	58.74	44.3		0.116033	0.128731	0.0930868		0.112617	0.018066
718	43019.8	43493.8	12.0816	54.18	59.87	45.21		0.115056	0.131208	0.0949989		0.113754	0.0181394
719	43079.8	43553.8	12.0983	55.39	59.03	44.75		0.117626	0.129367	0.0940324		0.113675	0.0179954
720	43139.8	43613.8	12.1149	55.13	59.88	45.88		0.117074	0.131229	0.0964068		0.114903	0.0175125
721	43199.8	43673.8	12.1316	56.56	60.05	48.98		0.12011	0.131602	0.102921		0.118211	0.0144346
722	43259.8	43733.8	12.1483	55.69	59.65	47.84		0.118263	0.130725	0.100525		0.116505	0.0151766
723	43319.8	43793.8	12.1649	55.03	59.2	47.42		0.116861	0.129739	0.0996428		0.115414	0.0151003
724	43379.8	43853.8	12.1816	55.87	61.09	46.88		0.118645	0.133881	0.0985081		0.117011	0.0177431
725	43439.8	43913.8	12.1983	55.94	60.44	48.32		0.118794	0.132457	0.101534		0.117595	0.0154962
726	43499.8	43973.8	12.2149	57.11	61.07	49.83		0.121278	0.133837	0.104707		0.119941	0.0146112
727	43559.8	44033.8	12.2316	56.49	62.34	48.11		0.119962	0.136621	0.101093		0.119225	0.0177754
728	43619.8	44093.8	12.2483	57	61.57	48.8		0.121045	0.134933	0.102543		0.119507	0.01625
729	43679.8	44153.8	12.2649	57.79	61.25	49.41		0.122722	0.134232	0.103824		0.12026	0.0153527
730	43739.8	44213.8	12.2816	57.96	62.85	50.43		0.123083	0.137738	0.105968		0.122263	0.0159012
731	43799.8	44273.8	12.2983	60.36	63.31	52.06		0.12818	0.138746	0.109393		0.12544	0.0148675
732	43859.8	44333.8	12.3149	58.47	63.46	49.86		0.124166	0.139075	0.10477		0.122671	0.0172015
733	43920.2	44394.2	12.3317	57.51	63.57	50.89		0.122128	0.139316	0.106934		0.122793	0.0162012
734	43980.1	44454.1	12.3484	58.64	63.75	50.43		0.124528	0.139711	0.105968		0.123402	0.0168997
735	44039.8	44513.8	12.3649	59.42	63.77	51.53		0.126184	0.139755	0.108279		0.124739	0.0157874
736	44099.8	44573.8	12.3816	60.94	64.46	53.59		0.129412	0.141267	0.112608		0.127762	0.0144006
737	44160.2	44634.2	12.3984	59.08	64.97	51.72		0.125462	0.142384	0.108678		0.125508	0.0168531
738	44220.2	44694.2	12.415	60.93	65.73	50.88		0.129391	0.14405	0.106913		0.126785	0.018705
739	44280.2	44754.2	12.4317	60.63	64.89	51.25		0.128753	0.142209	0.107691		0.126218	0.0173983
740	44340.2	44814.2	12.4484	60.95	65.64	53.3		0.129433	0.143853	0.111998		0.128428	0.015951
741	44400.2	44874.2	12.465	62.27	64.71	54.66		0.132236	0.141815	0.114856		0.129636	0.0136661
742	44460.1	44934.1	12.4817	61.12	66.98	53.53		0.129794	0.146789	0.112482		0.129688	0.0171541
743	44520.2	44994.2	12.4984	60.55	66	53.67		0.128584	0.144642	0.112776		0.128667	0.0159331
744	44580.2	45054.2	12.515	63.17	66.29	53.5		0.134147	0.145277	0.112419		0.130614	0.0167118
745	44640.2	45114.2	12.5317	61.78	68.16	54.14		0.131196	0.149375	0.113763		0.131445	0.0178073
746	44700.2	45174.2	12.5484	63.3	68.47	57.09		0.134423	0.150055	0.119962		0.134813	0.0150501
747	44760.1	45234.1	12.565	63.4	68.16	53.78		0.134636	0.149375	0.113007		0.132339	0.0182927
748	44820.6	45294.6	12.5818	61.98	68.11	55.18		0.13162	0.149266	0.115949		0.132278	0.0166683
749	44880.2	45354.2	12.5984	63.3	67.69	55.32		0.134423	0.148345	0.116243		0.133004	0.0160982
750	44940.7	45414.7	12.6152	64.45	69.23	56.07		0.136866	0.15172	0.117819		0.135468	0.0169939
751	45000.2	45474.2	12.6317	66.34	69.88	58.42		0.140879	0.153145	0.122757		0.138927	0.0152878
752	45060.7	45534.7	12.6485	63.96	69.69	56.3		0.135825	0.152728	0.118302		0.135619	0.0172141
753	45120.7	45594.7	12.6652	64.62	70.23	56.62		0.137227	0.153912	0.118975		0.136704	0.0174745
754	45180.7	45654.7	12.6818	64.07	70.53	56.48		0.136059	0.154569	0.11868		0.136436	0.0179475
755	45240.7	45714.7	12.6985	65.03	70.94	56.16		0.138097	0.155468	0.118008		0.137191	0.0187464
756	45300.6	45774.6	12.7152	66.43	73.42	58.95		0.14107	0.160903	0.123871		0.141948	0.0185318
757	45360.7	45834.7	12.7319	65.13	71.07	58.3		0.13831	0.155753	0.122505		0.138856	0.0166308
758	45420.7	45894.7	12.7485	66.47	72.85	58.12		0.141155	0.159654	0.122126		0.140978	0.0187642
759	45480.7	45954.7	12.7652	66.59	72.97	57.99		0.14141	0.159917	0.121853		0.14106	0.0190341
760	45540.7	46014.7	12.7819	67.57	72.88	59.44		0.143491	0.159719	0.1249		0.142704	0.017423
761	45600.7	46074.7	12.7985	68.93	74.19	61.03		0.146379	0.16259	0.128241		0.145737	0.0171836
762	45660.7	46134.7	12.8152	67.7	72.22	60.15		0.143767	0.158273	0.126392		0.142811	0.015962
763	45720.7	46194.7	12.8319	67.58	73.3	60.09		0.143512	0.16064	0.126266		0.143473	0.017187
764	45780.6	46254.6	12.8485	68.7	73.95	60.96		0.145891	0.162064	0.128094		0.14535	0.0169916
765	45840.7	46314.7	12.8652	69.65	75.14	59.98		0.147908	0.164672	0.126035		0.146205	0.019375
766	45900.7	46374.7	12.8819	69.67	76.34	62.54		0.147951	0.167302	0.131414		0.148889	0.0179624
767	45960.7	46434.7	12.8985	69.51	74.48	61.48		0.147611	0.163226	0.129187		0.146675	0.0170389
768	46020.7	46494.7	12.9152	70.28	74.51	61.56		0.149246	0.163292	0.129355		0.147298	0.0170521
769	46080.6	46554.6	12.9318	71.7	74.8	62.4		0.152262	0.163927	0.13112		0.149103	0.0166302
770	46140.7	46614.7	12.9485	70.9	77.26	62.24		0.150563	0.169318	0.130784		0.150222	0.0192696
771	46200.7	46674.7	12.9652	74.1	77.27	64.28		0.157358	0.16934	0.13507		0.153923	0.0173913
772	46260.7	46734.7	12.9818	73.31	76.75	61.92		0.155681	0.168201	0.130111		0.151331	0.0194137
773	46320.7	46794.7	12.9985	71.8	77.16	63.25		0.152474	0.169099	0.132906		0.151493	0.0181165
774	46380.7	46854.7	13.0152	73.76	78.13	61.88		0.156636	0.171225	0.130027		0.15263	0.0208891
775	46440.7	46914.7	13.0318	74.43	78.29	63.3		0.158059	0.171576	0.133011		0.154215	0.0195675
776	46500.7	46974.7	13.0485	74.57	79.98	65.48		0.158356	0.175279	0.137592		0.157076	0.0188763
777	46560.6	47034.6	13.0652	74.24	78.41	63.51		0.157656	0.171839	0.133452		0.154316	0.0194099
778	46620.7	47094.7	13.0819	76.21	80.23	64.56		0.161839	0.175827	0.135659		0.157775	0.0203903
779	46680.7	47154.7	13.0985	74.83	80.82	64.04		0.158908	0.17712	0.134566		0.156865	0.0213506
780	46740.7	47214.7	13.1152	76.95	81.17	65.97		0.16341	0.177887	0.138622		0.159973	0.0198573
781	46800.7	47274.7	13.1319	78.01	81.29	67.61		0.165661	0.17815	0.142068		0.16196	0.0183239
782	46860.6	47334.6	13.1485	76.22	81.66	65.81		0.16186	0.178961	0.138285		0.159702	0.0204236
783	46920.7	47394.7	13.1652	77.13	82.26	66.21		0.163793	0.180276	0.139126		0.161065	0.0207103
784	46980.7	47454.7	13.1819	78.62	83	66.96		0.166957	0.181898	0.140702		0.163186	0.0208554
785	47040.7	47514.7	13.1985	79.07	83.02	65.21		0.167913	0.181942	0.137025		0.162293	0.0229798
786	47100.7	47574.7	13.2152	80.37	83.34	67.21		0.170673	0.182643	0.141227		0.164848	0.0213136
787	47160.7	47634.7	13.2319	79.75	83.15	68.86		0.169357	0.182227	0.144694		0.165426	0.0190724
788	47220.7	47694.7	13.2485	82.31	84.43	67.49		0.174793	0.185032	0.141816		0.167213	0.0225831
789	47280.7	47754.7	13.2652	81.67	84.48	67.87		0.173434	0.185141	0.142614		0.167063	0.0219678
790	47340.7	47814.7	13.2819	81.45	84.94	69.17		0.172967	0.186149	0.145346		0.168154	0.0208233
791	47400.7	47874.7	13.2985	82.11	86.35	68.68		0.174368	0.18924	0.144316		0.169308	0.0228853
792	47460.7	47934.7	13.3152	82.88	85.4	68.18		0.176003	0.187158	0.143265		0.168809	0.0228134
793	47520.9	47994.9	13.3319	83.18	85.4	69.33		0.17664	0.187158	0.145682		0.169827	0.0215611
794	47580.7	48054.7	13.3485	83.23	85.73	69.87		0.176747	0.187881	0.146817		0.170481	0.021237
795	47640.9	48114.9	13.3652	84.47	86.98	70.64		0.17938	0.19062	0.148435		0.172812	0.0218464
796	47700.7	48174.7	13.3819	85.36	88.47	73		0.18127	0.193886	0.153394		0.176183	0.0207198
797	47760.7	48234.7	13.3985	84.97	88.69	71.6		0.180442	0.194368	0.150452		0.175087	0.0224423
798	47820.9	48294.9	13.4153	84.64	87.06	72.39		0.179741	0.190796	0.152112		0.174216	0.0199249
799	47880.5	48354.5	13.4318	87.43	88.71	73.53		0.185666	0.194412	0.154507		0.178195	0.020975
800	47940.2	48414.2	13.4484	87.79	89.66	73.84		0.18643	0.196494	0.155159		0.179361	0.0215552
801	48000.9	48474.9	13.4653	87.04	92.61	74.94		0.184838	0.202959	0.15747		0.181755	0.0229004
802	48060.5	48534.5	13.4818	87.45	89.37	74.73		0.185708	0.195858	0.157029		0.179532	0.020138
803	48120.9	48594.9	13.4986	89.19	90.63	73.5		0.189403	0.198619	0.154444		0.180822	0.0233042
804	48180.9	48654.9	13.5153	89.49	91.87	75.16		0.19004	0.201337	0.157932		0.183103	0.0225185
805	48240.7	48714.7	13.5319	90.68	91.71	76.07		0.192567	0.200986	0.159845		0.184466	0.0217344
806	48300.5	48774.5	13.5485	88.7	93.66	76.63		0.188363	0.20526	0.161021		0.184881	0.0223238
807	48360.5	48834.5	13.5651	90.1	90.3	74.45		0.191336	0.197896	0.15644		0.181891	0.0222834
808	48420.5	48894.5	13.5818	92.62	92.52	76.03		0.196687	0.202761	0.15976		0.186403	0.0232721
809	48480.7	48954.7	13.5985	91.56	92.29	75.92		0.194436	0.202257	0.159529		0.185408	0.0227499
810	48540.8	49014.8	13.6152	92.58	92.31	76.15		0.196602	0.202301	0.160013		0.186305	0.0229478
811	48600.7	49074.7	13.6319	92.13	94.88	77.77		0.195647	0.207933	0.163417		0.188999	0.0229908
812	48660.7	49134.7	13.6485	93.55	93.84	77.03		0.198662	0.205654	0.161862		0.188726	0.0235264
813	48720.7	49194.7	13.6652	94.3	92.99	77.08		0.200255	0.203791	0.161967		0.188671	0.023194
814	48780.7	49254.7	13.6819	94.15	95.64	76.57		0.199936	0.209599	0.160895		0.190143	0.0257864
815	48840.8	49314.8	13.6985	95.27	94.91	78.87		0.202315	0.207999	0.165728		0.192014	0.022941
816	48900.7	49374.7	13.7152	93.74	97.2	79.49		0.199066	0.213018	0.167031		0.193038	0.0235785
817	48960.7	49434.7	13.7319	95.32	96.09	78.25		0.202421	0.210585	0.164425		0.192477	0.0246342
818	49020.7	49494.7	13.7485	96.88	96.84	78.51		0.205734	0.212229	0.164972		0.194311	0.0256157
819	49080.7	49554.7	13.7652	98.66	97.04	79.41		0.209514	0.212667	0.166863		0.196348	0.0255835
820	49140.8	49614.8	13.7819	97.58	98.4	80.36		0.20722	0.215648	0.168859		0.197242	0.0249392
821	49200.7	49674.7	13.7985	96.99	101.8	80.2		0.205967	0.223099	0.168523		0.199196	0.0279109
822	49260.7	49734.7	13.8152	100.5	98.81	80.08		0.213421	0.216546	0.168271		0.199413	0.027015
823	49320.8	49794.8	13.8319	102	99.76	81.84		0.216606	0.218628	0.171969		0.202401	0.0263745
824	49380.7	49854.7	13.8485	103.1	99.55	80.9		0.218942	0.218168	0.169994		0.202368	0.0280396
825	49440.7	49914.7	13.8652	102.4	101	82.24		0.217456	0.221346	0.172809		0.20387	0.0269697
826	49500.7	49974.7	13.8819	99.77	102.7	82.71		0.211871	0.225071	0.173797		0.20358	0.0266237
827	49560.7	50034.7	13.8985	103.2	102.7	83.25		0.219155	0.225071	0.174932		0.206386	0.0274003
828	49620.8	50094.8	13.9152	102.7	102.9	83.1		0.218093	0.22551	0.174617		0.206073	0.0274934
829	49680.7	50154.7	13.9319	104.7	103.3	82.99		0.22234	0.226386	0.174385		0.207704	0.0289255
830	49740.7	50214.7	13.9485	102.7	102.6	83.33		0.218093	0.224852	0.1751		0.206015	0.0269858
831	49800.7	50274.7	13.9652	103	107.1	85.04		0.21873	0.234714	0.178693		0.210712	0.0288583
832	49860.7	50334.7	13.9819	107	104.9	84.26		0.227224	0.229893	0.177054		0.21139	0.0297661
833	49920.7	50394.7	13.9985	107.4	106	84.64		0.228074	0.232303	0.177852		0.212743	0.0302902
834	49980.7	50454.7	14.0152	108.9	106.7	84.31		0.231259	0.233837	0.177159		0.214085	0.032005
835	50040.7	50514.7	14.0319	110.1	108.1	85.3		0.233808	0.236906	0.179239		0.216651	0.0324363
836	50100.8	50574.8	14.0485	106.5	110.9	87.91		0.226163	0.243042	0.184724		0.217976	0.0300086
837	50160.7	50634.7	14.0652	110.3	108.6	86.2		0.234232	0.238001	0.18113		0.217788	0.0318023
838	50220.8	50694.8	14.0819	111.7	107.5	87.04		0.237205	0.235591	0.182896		0.218564	0.0309002
839	50280.7	50754.7	14.0985	109.9	109.5	86.35		0.233383	0.239974	0.181446		0.218267	0.0320584
840	50340.8	50814.8	14.1152	112.2	112.3	89.84		0.238267	0.24611	0.188779		0.224385	0.0310843
841	50400.8	50874.8	14.1319	111.1	112.3	89.13		0.235931	0.24611	0.187287		0.223109	0.0314377
842	50460.7	50934.7	14.1485	112.4	111.4	88.01		0.238692	0.244138	0.184934		0.222588	0.0327228
843	50520.7	50994.7	14.1652	115.7	114.4	89.66		0.2457	0.250712	0.188401		0.228271	0.0346193
844	50580.8	51054.8	14.1819	114.6	114.7	90.53		0.243364	0.25137	0.190229		0.228321	0.0332304
845	50640.7	51114.7	14.1985	115.1	114.8	90.96		0.244426	0.251589	0.191133		0.229049	0.0330313
846	50700.8	51174.8	14.2152	113.6	117.4	91.63		0.24124	0.257287	0.19254		0.230356	0.0337176
847	50760.7	51234.7	14.2319	117.8	115.1	92.23		0.250159	0.252246	0.193801		0.232069	0.0331572
848	50820.8	51294.8	14.2486	120.4	116.7	92.47		0.255681	0.255753	0.194306		0.235246	0.0354558
849	50880.8	51354.8	14.2652	119.7	117.4	93.88		0.254194	0.257287	0.197268		0.23625	0.0337943
850	50940.8	51414.8	14.2819	121.4	119.3	93.96		0.257804	0.261451	0.197436		0.238897	0.0359523
851	51000.8	51474.8	14.2985	117.8	122.2	95.15		0.250159	0.267806	0.199937		0.239301	0.0352135
852	51060.8	51534.8	14.3152	122.8	121.1	93.95		0.260777	0.265396	0.197415		0.241196	0.0379854
853	51120.8	51594.8	14.3319	124.5	122	95.38		0.264387	0.267368	0.20042		0.244059	0.0378212
854	51180.8	51654.8	14.3486	125.1	122.8	95.14		0.265661	0.269121	0.199916		0.2449	0.0389953
855	51240.8	51714.8	14.3652	125.3	124	96.36		0.266086	0.271751	0.20248		0.246772	0.0384631
856	51300.8	51774.8	14.3819	121.6	125.3	97.03		0.258229	0.2746	0.203887		0.245572	0.0370164
857	51360.8	51834.8	14.3986	126.3	123.1	95.79		0.26821	0.269779	0.201282		0.246423	0.0391017
858	51420.8	51894.8	14.4152	129	128.1	96.58		0.273944	0.280736	0.202942		0.252541	0.0430879
859	51480.8	51954.8	14.4319	127.6	128.3	98.46		0.27097	0.281175	0.206892		0.253012	0.0402659
860	51540.8	52014.8	14.4486	130.5	127.5	99.05		0.277129	0.279421	0.208132		0.254894	0.0405134
861	51600.8	52074.8	14.4652	124.8	129.3	101		0.265024	0.283366	0.212229		0.25354	0.0369327
862	51660.8	52134.8	14.4819	128.8	131.9	98.66		0.273519	0.289064	0.207312		0.256632	0.0434133
863	51720.8	52194.8	14.4986	131.5	131	101.8		0.279252	0.287092	0.21391		0.260085	0.0401799
864	51780.8	52254.8	14.5152	131.9	131.3	99.85		0.280102	0.287749	0.209813		0.259221	0.0429594
865	51840.8	52314.8	14.5319	133.7	133.9	101.5		0.283924	0.293447	0.21328		0.263551	0.0437951
866	51900.8	52374.8	14.5486	128.8	136.4	101.3		0.273519	0.298926	0.21286		0.261768	0.04422
867	51960.8	52434.8	14.5652	134.1	134.4	100.8		0.284774	0.294543	0.211809		0.263709	0.0452109
868	52020.8	52494.8	14.5819	135	134.4	103		0.286685	0.294543	0.216432		0.265887	0.0430089
869	52080.8	52554.8	14.5986	136.7	137.3	104.8		0.290295	0.300899	0.220214		0.270469	0.0438438
870	52140.8	52614.8	14.6152	137.3	138.4	105		0.291569	0.303309	0.220635		0.271838	0.04473
871	52200.8	52674.8	14.6319	135.2	139.2	106.3		0.28711	0.305062	0.223366		0.271846	0.0429337
872	52260.8	52734.8	14.6486	139.2	140.2	106.9		0.295604	0.307254	0.224627		0.275828	0.0447226
873	52320.8	52794.8	14.6652	138.6	139.7	106		0.29433	0.306158	0.222736		0.274408	0.0451385
874	52380.8	52854.8	14.6819	141	141.3	106.9		0.299427	0.309665	0.224627		0.277906	0.0464241
875	52440.8	52914.8	14.6986	142.5	143.4	108.6		0.302612	0.314267	0.228199		0.281693	0.0466918
876	52500.8	52974.8	14.7152	136.8	145.3	108.8		0.290508	0.318431	0.228619		0.279186	0.0459636
877	52560.8	53034.8	14.7319	144.1	145.4	112		0.30601	0.31865	0.235344		0.286668	0.0448952
878	52620.8	53094.8	14.7486	146.2	145.3	111.9		0.310469	0.318431	0.235133		0.288011	0.0459662
879	52680.8	53154.8	14.7652	149.2	147.7	111.4		0.31684	0.323691	0.234083		0.291538	0.0498753
880	52740.8	53214.8	14.7819	148.3	148.4	112.2		0.314929	0.325225	0.235764		0.291972	0.0489495
881	52800.8	53274.8	14.7986	144.6	148.9	110.1		0.307072	0.32632	0.231351		0.288248	0.050205
882	52860.8	53334.8	14.8152	150.8	149.6	112.8		0.320238	0.327854	0.237025		0.295039	0.0503861
883	52920.8	53394.8	14.8319	151.3	152.4	115.5		0.3213	0.333991	0.242698		0.299329	0.0494531
884	52980.8	53454.8	14.8486	153	149.8	113.4		0.32491	0.328293	0.238285		0.297163	0.0510173
885	53040.8	53514.8	14.8652	156	151.3	114.6		0.331281	0.33158	0.240807		0.301223	0.0523217
886	53100.8	53574.8	14.8819	152.3	152.4	111.4		0.323423	0.333991	0.234083		0.297166	0.0548862
887	53160.8	53634.8	14.8986	158	152.6	114.8		0.335528	0.334429	0.241227		0.303728	0.0541301
888	53220.8	53694.8	14.9152	157.4	154.4	115.5		0.334254	0.338374	0.242698		0.305108	0.0540883
889	53280.8	53754.8	14.9319	158.6	156.2	115.9		0.336802	0.342319	0.243539		0.307553	0.0555067
890	53340.8	53814.8	14.9486	159.7	156.5	116.6		0.339138	0.342976	0.245009		0.309041	0.0554863
891	53400.8	53874.8	14.9652	153.9	157.5	116.2		0.326821	0.345168	0.244169		0.305386	0.0538032
892	53460.8	53934.8	14.9819	161.6	157	115.2		0.343173	0.344072	0.242068		0.309771	0.0586343
893	53520.8	53994.8	14.9986	162.9	160.4	116.9		0.345933	0.351523	0.24564		0.314365	0.0595837
894	53580.8	54054.8	15.0152	163.1	162.8	119.4		0.346358	0.356783	0.250893		0.318011	0.0583594
895	53640.8	54114.8	15.0319	165.4	162.6	118.3		0.351242	0.356345	0.248582		0.318723	0.0607976
896	53700.8	54174.8	15.0486	158.7	165.1	116.7		0.337014	0.361823	0.24522		0.314686	0.061425
897	53760.8	54234.8	15.0652	164.4	165	119.5		0.349119	0.361604	0.251103		0.320609	0.0605164
898	53820.8	54294.8	15.0819	165.3	166	119.5		0.35103	0.363796	0.251103		0.321976	0.0617089
899	53880.8	54354.8	15.0986	168.2	168.2	120.4		0.357188	0.368617	0.252994		0.326267	0.0637124
900	53940.8	54414.8	15.1152	170.4	168.5	121.5		0.36186	0.369275	0.255306		0.328814	0.0637675
901	54000.8	54474.8	15.1319	164.2	170.5	123.8		0.348694	0.373658	0.260139		0.327497	0.0596543
902	54060.8	54534.8	15.1486	173.7	171.4	121.8		0.368868	0.37563	0.255936		0.333478	0.0672384
903	54120.8	54594.8	15.1652	175.3	173.5	123.1		0.372266	0.380232	0.258668		0.337055	0.0680024
904	54180.8	54654.8	15.1819	176.2	173.4	125		0.374177	0.380013	0.26266		0.33895	0.0661334
905	54240.8	54714.8	15.1986	175.5	172.7	125.1		0.372691	0.378479	0.26287		0.338013	0.0651401
906	54300.8	54774.8	15.2152	170.5	174.9	124.1		0.362073	0.3833	0.260769		0.335381	0.0654815
907	54360.8	54834.8	15.2319	178.5	173.6	124.3		0.379061	0.380451	0.261189		0.340234	0.0684583
908	54420.8	54894.8	15.2486	179.7	175.8	126.2		0.38161	0.385273	0.265182		0.344021	0.0683017
909	54480.8	54954.8	15.2652	179.8	175.9	125.3		0.381822	0.385492	0.263291		0.343535	0.0695178
910	54540.8	55014.8	15.2819	179.7	176.2	126.4		0.38161	0.386149	0.265602		0.344454	0.0683253
911	54600.8	55074.8	15.2986	172.5	176.6	127.9		0.36632	0.387026	0.268754		0.3407	0.0631614
912	54660.8	55134.8	15.3152	182.5	177.9	128.6		0.387556	0.389875	0.270225		0.349219	0.0684204
913	54720.8	55194.8	15.3319	181.3	181.2	126.9		0.385007	0.397107	0.266653		0.349589	0.0720794
914	54780.8	55254.8	15.3486	185.6	181.6	130		0.394139	0.397984	0.273167		0.355096	0.0709793
915	54840.8	55314.8	15.3652	184.4	182.9	129.3		0.391591	0.400833	0.271696		0.354706	0.0720377
916	54900.8	55374.8	15.3819	181.3	182.3	129.1		0.385007	0.399518	0.271275		0.351934	0.0702277
917	54960.8	55434.8	15.3986	184.8	184.5	130.8		0.39244	0.404339	0.274848		0.357209	0.0715747
918	55020.8	55494.8	15.4152	188.5	184.9	131.8		0.400297	0.405216	0.276949		0.360821	0.0726767
919	55080.8	55554.8	15.4319	189	183.1	131.7		0.401359	0.401271	0.276739		0.35979	0.0719242
920	55140.8	55614.8	15.4486	190.5	188.2	132.5		0.404544	0.412448	0.27842		0.365137	0.0752035
921	55200.8	55674.8	15.4652	186.4	187.4	131.1		0.395838	0.410695	0.275478		0.36067	0.0741516
922	55260.8	55734.8	15.4819	192.4	189.6	132.6		0.408579	0.415516	0.27863		0.367575	0.0771068
923	55320.8	55794.8	15.4986	192	191.2	136.3		0.40773	0.419023	0.286405		0.371052	0.0735242
924	55380.8	55854.8	15.5152	194.3	193.3	136.1		0.412614	0.423625	0.285984		0.374074	0.0764866
925	55440.8	55914.8	15.5319	194.5	192.4	133.2		0.413039	0.421652	0.279891		0.371527	0.0794764
926	55500.8	55974.8	15.5486	191.9	193.8	135.8		0.407518	0.424721	0.285354		0.372531	0.0759856
927	55560.8	56034.8	15.5652	198.5	194.5	135.8		0.421533	0.426255	0.285354		0.377714	0.0800209
928	55620.8	56094.8	15.5819	197.4	194.3	137.2		0.419197	0.425816	0.288296		0.37777	0.0775574
929	55680.8	56154.8	15.5986	201.1	198.1	139		0.427055	0.434144	0.292078		0.384426	0.0800538
930	55740.8	56214.8	15.6152	200.9	196.8	138.2		0.42663	0.431295	0.290397		0.382774	0.0800348
931	55800.8	56274.8	15.6319	196.5	199.4	137.1		0.417286	0.436993	0.288086		0.380788	0.0808852
932	55860.8	56334.8	15.6486	203.9	200.4	141.1		0.433001	0.439185	0.296491		0.389559	0.0806584
933	55920.8	56394.8	15.6652	205.5	201.2	140		0.436398	0.440938	0.294179		0.390505	0.0834515
934	55980.8	56454.8	15.6819	206	204.9	141.8		0.43746	0.449047	0.297962		0.394823	0.084084
935	56040.8	56514.8	15.6986	208.7	204.3	142.7		0.443194	0.447732	0.299853		0.396926	0.0840985
936	56100.8	56574.8	15.7152	202.6	204.6	142		0.43024	0.448389	0.298382		0.392337	0.0818719
937	56160.8	56634.8	15.7319	208.6	205.7	143		0.442982	0.4508	0.300483		0.398088	0.0846187
938	56220.8	56694.8	15.7486	209.4	208.8	143.3		0.44468	0.457594	0.301114		0.401129	0.0868563
939	56280.8	56754.8	15.7652	210.1	209.9	144.8		0.446167	0.460004	0.304266		0.403479	0.0861994
940	56340.8	56814.8	15.7819	211.6	210.8	147.8		0.449352	0.461977	0.310569		0.4073	0.0840082
941	56400.8	56874.8	15.7986	205.8	211.1	146.9		0.437035	0.462634	0.308678		0.402783	0.0824957
942	56460.8	56934.8	15.8152	211.7	212.4	147.4		0.449565	0.465483	0.309729		0.408259	0.0856999
943	56520.8	56994.8	15.8319	215.1	214.1	149		0.456785	0.469209	0.313091		0.413028	0.0867708
944	56580.8	57054.8	15.8486	215.1	219.7	150.7		0.456785	0.481481	0.316663		0.41831	0.0888905
945	56640.8	57114.8	15.8652	217.2	218	152.8		0.461244	0.477756	0.321076		0.420025	0.0860896
946	56700.8	57174.8	15.8819	209	219.8	152.1		0.443831	0.481701	0.319605		0.415046	0.0847951
947	56760.8	57234.8	15.8986	220	221.4	153.7		0.46719	0.485207	0.322967		0.425122	0.0889259
948	56820.8	57294.8	15.9152	221.6	221.7	152.6		0.470588	0.485865	0.320656		0.425703	0.0912936
949	56880.8	57354.8	15.9319	221	225.2	158.8		0.469314	0.493535	0.333684		0.432178	0.0861537
950	56940.8	57414.8	15.9486	220.8	226.3	157.9		0.468889	0.495946	0.331792		0.432209	0.0880094
951	57000.8	57474.8	15.9652	217.3	223.4	158.6		0.461457	0.48959	0.333263		0.428103	0.0833298
952	57060.8	57534.8	15.9819	225.8	229.2	158.8		0.479507	0.502301	0.333684		0.438497	0.0914841
953	57120.8	57594.8	15.9986	226	228.8	159.6		0.479932	0.501425	0.335365		0.438907	0.090312
954	57180.8	57654.8	16.0152	228.7	232.7	162		0.485666	0.509972	0.340408		0.445348	0.0916902
955	57240.8	57714.8	16.0319	229.6	231.5	163.9		0.487577	0.507342	0.3444		0.44644	0.0889196
956	57300.8	57774.8	16.0486	222.5	232.9	166.2		0.472499	0.51041	0.349233		0.444047	0.0842712
957	57360.8	57834.8	16.0652	232.2	235.9	167.4		0.493098	0.516984	0.351755		0.453946	0.0893024
958	57420.8	57894.8	16.0819	233	236.9	170.4		0.494797	0.519176	0.358058		0.457344	0.0868434
959	57480.8	57954.8	16.0986	233.7	238.7	168.4		0.496284	0.523121	0.353856		0.457753	0.090973
960	57540.8	58014.8	16.1152	238.4	244.9	172.2		0.506265	0.536708	0.361841		0.468271	0.09342
961	57600.8	58074.8	16.1319	228.9	240.2	171.8		0.48609	0.526408	0.361		0.457833	0.0862485
962	57660.8	58134.8	16.1486	240.4	240.9	173.2		0.510512	0.527942	0.363942		0.467465	0.0900764
963	57720.8	58194.8	16.1652	241.2	241.2	174.6		0.512211	0.5286	0.366884		0.469231	0.0890136
964	57780.8	58254.8	16.1819	244.6	244	174.2		0.519431	0.534736	0.366043		0.473403	0.0932909
965	57840.8	58314.8	16.1986	245.3	244.9	175.7		0.520917	0.536708	0.369195		0.475607	0.0924929
966	57900.8	58374.8	16.2152	237.5	244.4	176.6		0.504353	0.535613	0.371086		0.470351	0.0873748
967	57960.8	58434.8	16.2319	246.9	246.5	177.2		0.524315	0.540215	0.372347		0.478959	0.0926702
968	58020.8	58494.8	16.2486	245.6	250.1	177.3		0.521554	0.548104	0.372557		0.480739	0.0946237
969	58080.8	58554.8	16.2652	250.9	251.7	179		0.53281	0.551611	0.376129		0.48685	0.0963465
970	58140.8	58614.8	16.2819	249.3	252	182.4		0.529412	0.552268	0.383274		0.488318	0.0916859
971	58200.8	58674.8	16.2986	241.7	250.3	184.4		0.513272	0.548543	0.387476		0.483097	0.084667
972	58260.8	58734.8	16.3152	253.5	253.3	182.9		0.538331	0.555117	0.384324		0.492591	0.0941364
973	58320.8	58794.8	16.3319	258.2	256.4	185.2		0.548312	0.561911	0.389157		0.499793	0.0960546
974	58380.8	58854.8	16.3486	260.4	260.5	184.5		0.552984	0.570896	0.387686		0.503855	0.101003
975	58440.8	58914.8	16.3652	256.9	259.1	187.1		0.545551	0.567828	0.39315		0.502176	0.0950745
976	58500.8	58974.8	16.3819	252.6	261.8	190.8		0.53642	0.573745	0.400925		0.503697	0.0909388
977	58560.8	59034.8	16.3986	264.7	263.3	190		0.562115	0.577033	0.399244		0.512797	0.0986227
978	58620.8	59094.8	16.4152	266.3	261.6	191.8		0.565513	0.573307	0.403026		0.513949	0.0961409
979	58680.8	59154.8	16.4319	267.8	264.8	193.7		0.568698	0.58032	0.407018		0.518679	0.0968753
980	58740.8	59214.8	16.4486	269.8	266.9	195.4		0.572945	0.584922	0.41059		0.522819	0.0973774
981	58800.8	59274.8	16.4652	261.3	265.9	197.9		0.554895	0.582731	0.415844		0.517823	0.0894067
982	58860.8	59334.8	16.4819	272.8	267.5	196.4		0.579316	0.586237	0.412692		0.526082	0.0982595
983	58920.8	59394.8	16.4986	275.6	271.4	202.2		0.585262	0.594784	0.424879		0.534975	0.0954647
984	58980.8	59454.8	16.5152	275	271.6	199.7		0.583988	0.595222	0.419626		0.532946	0.0982982
985	59040.8	59514.8	16.5319	278.6	273.6	201.6		0.591633	0.599606	0.423618		0.538286	0.0993847
986	59100.8	59574.8	16.5486	269.8	269.4	206.3		0.572945	0.590401	0.433494		0.53228	0.0859951
987	59160.8	59634.8	16.5652	283.7	272	206		0.602463	0.596099	0.432864		0.543809	0.0961337
988	59220.8	59694.8	16.5819	280.4	276.4	210.1		0.595456	0.605742	0.441479		0.547559	0.0920115
989	59280.8	59754.8	16.5986	285.5	281.5	208.6		0.606286	0.616919	0.438327		0.553844	0.100181
990	59340.8	59814.8	16.6152	283.8	277.5	210.8		0.602676	0.608153	0.44295		0.551259	0.0938386
991	59400.8	59874.8	16.6319	278.3	280.3	214		0.590996	0.614289	0.449674		0.551653	0.0890808
992	59460.8	59934.8	16.6486	288.6	284.1	214.7		0.612869	0.622617	0.451145		0.56221	0.0963086
993	59520.8	59994.8	16.6652	293.9	281	217.6		0.624124	0.615823	0.457239		0.565729	0.0940465
994	59580.8	60054.8	16.6819	291.5	284.1	217.2		0.619027	0.622617	0.456398		0.566014	0.094947
995	59640.8	60114.8	16.6986	295	286.8	217.7		0.62646	0.628534	0.457449		0.570814	0.0981827
996	59700.8	60174.8	16.7152	287.7	282.8	223.3		0.610958	0.619768	0.469216		0.566647	0.0844926
997	59760.8	60234.8	16.7319	297.7	287.7	219.5		0.632194	0.630506	0.461231		0.574644	0.0982216
998	59820.8	60294.8	16.7486	300.8	285.7	223.4		0.638777	0.626123	0.469426		0.578109	0.0943341
999	59880.8	60354.8	16.7652	301.5	287.3	224.4		0.640263	0.62963	0.471528		0.580474	0.0944996
1000	59940.8	60414.8	16.7819	302	289.2	226.5		0.641325	0.633794	0.47594		0.583686	0.0933867
1	0			296.4	289.3	230.2		0.629433	0.634013	0.483715		0.582387	0.085483
2	119.99	60534.8	16.8152	293.3	289.1	235.8		0.62285	0.633574	0.495482		0.583969	0.076819
3	239.98	60654.8	16.8486	311.5	293.7	233.4		0.661499	0.643655	0.490439		0.598531	0.0940347
4	360.01	60774.8	16.8819	309.1	296	237.5		0.656403	0.648696	0.499054		0.601384	0.0887041
5	480	60894.8	16.9152	302.3	293.9	244.4		0.641962	0.644094	0.513553		0.59987	0.0747599
6	599.99	61014.8	16.9486	313.8	300.6	246.3		0.666384	0.658777	0.517546		0.614235	0.0838221
7	719.98	61134.8	16.9819	322.2	301.7	245.3		0.684222	0.661188	0.515444		0.620285	0.0915218
8	839.97	61254.8	17.0152	312	302.7	255.3		0.662561	0.663379	0.536457		0.620799	0.0730434
9	960.01	61374.8	17.0486	322.3	307.1	255.2		0.684434	0.673022	0.536247		0.631234	0.0824591
10	1079.99	61494.8	17.0819	329	307.1	258.4		0.698662	0.673022	0.542971		0.638218	0.0834769
11	1199.98	61614.8	17.1152	320.8	308.3	264.2		0.681249	0.675652	0.555159		0.637353	0.0712375
12	1319.97	61734.8	17.1486	335.9	313.7	265.4		0.713315	0.687486	0.55768		0.652827	0.0834056
13	1440.01	61854.8	17.1819	332.3	314.8	271		0.70567	0.689897	0.569447		0.655005	0.0745134
14	1560	61974.8	17.2152	322.2	317.6	276.9		0.684222	0.696033	0.581845		0.654033	0.0627953
15	1679.99	62094.8	17.2486	339.7	321.5	273.8		0.721385	0.70458	0.575331		0.667099	0.079916
16	1799.97	62214.8	17.2819	342.7	321.8	275.2		0.727755	0.705238	0.578273		0.670422	0.0805939
17	1920.01	62334.8	17.3152	333	323.7	284		0.707157	0.709402	0.596764		0.671107	0.064393
18	2040	62454.8	17.3486	348.7	327.9	280		0.740497	0.718606	0.588359		0.682487	0.0822492
19	2159.99	62574.8	17.3819	350.5	329.2	283.3		0.744319	0.721455	0.595293		0.687023	0.0802584
20	2279.98	62694.8	17.4152	341.4	329.3	291.7		0.724995	0.721674	0.612944		0.686538	0.0637557
21	2399.97	62814.8	17.4486	358.4	334.8	290		0.761096	0.733728	0.609372		0.701398	0.0808637
22	2520.01	62934.8	17.4819	360.7	338.6	291.1		0.76598	0.742056	0.611683		0.706573	0.0830431
23	2639.99	63054.8	17.5152	345.7	337	302.9		0.734126	0.738549	0.636478		0.703051	0.0576963
24	2759.98	63174.8	17.5486	358.8	344	298.4		0.761945	0.75389	0.627022		0.714286	0.0756796
25	2879.97	63294.8	17.5819	364.5	344.8	299		0.77405	0.755643	0.628283		0.719325	0.0793801
26	3000.01	63414.8	17.6152	353.9	349	308.5		0.75154	0.764848	0.648245		0.721544	0.0638264
27	3120	63534.8	17.6486	367.5	351.6	302.5		0.78042	0.770546	0.635638		0.728868	0.0808906
28	3239.99	63654.8	17.6819	372.2	356.4	303.5		0.790401	0.781065	0.637739		0.736402	0.0855719
29	3359.97	63774.8	17.7152	359.4	355.3	312.9		0.763219	0.778654	0.657491		0.733122	0.0659511
30	3480.01	63894.8	17.7486	373.5	360	310.6		0.793162	0.788955	0.652658		0.744925	0.0799331
31	3600	64014.8	17.7819	375.8	361.2	314.7		0.798046	0.791584	0.661273		0.750301	0.0771682
32	3719.99	64134.8	17.8152	369.9	362.9	322.3		0.785517	0.79531	0.677243		0.75269	0.0655222
33	3839.98	64254.8	17.8486	379.7	369.7	320.1		0.806328	0.810213	0.67262		0.763054	0.0783417
34	3960.02	64374.9	17.8819	386.4	373.3	325.3		0.820556	0.818102	0.683547		0.774068	0.0784035
35	4080	64494.8	17.9152	376	372.2	334.1		0.798471	0.815691	0.702038		0.772067	0.0612548
36	4199.99	64614.8	17.9486	389.1	376.3	330.6		0.82629	0.824677	0.694684		0.781884	0.0755215
37	4319.98	64734.8	17.9819	394.5	377.9	334.1		0.837757	0.828183	0.702038		0.789326	0.0757451
38	4439.97	64854.8	18.0152	385.1	380.7	340.6		0.817796	0.83432	0.715697		0.789271	0.0642504
39	4560.01	64974.8	18.0486	393.9	383	341.1		0.836483	0.83936	0.716747		0.79753	0.0699749
40	4680	65094.8	18.0819	396.9	387.6	345.3		0.842854	0.849441	0.725573		0.805956	0.0696919
41	4799.99	65214.8	18.1152	391	382.5	354.1		0.830325	0.838264	0.744064		0.804218	0.0522458
42	4919.97	65334.8	18.1486	401.7	390.4	354.9		0.853047	0.855577	0.745745		0.818123	0.0626942
43	5040.01	65454.8	18.1819	404	391.3	356.6		0.857932	0.85755	0.749317		0.8216	0.0625987
44	5160	65574.8	18.2152	400.1	389.2	364.6		0.84965	0.852948	0.766127		0.822908	0.0492013
45	5279.99	65694.8	18.2486	407.9	399.1	363.4		0.866214	0.874644	0.763606		0.834821	0.0618181
46	5399.98	65814.8	18.2819	411.6	397.8	369.3		0.874071	0.871795	0.776003		0.840623	0.0559739
47	5520.02	65934.9	18.3152	405.3	394	375.2		0.860692	0.863467	0.788401		0.83752	0.0425611
48	5640	66054.8	18.3486	416.8	399.3	378		0.885114	0.875082	0.794285		0.851493	0.0497976
49	5759.99	66174.8	18.3819	417.4	399.6	377.1		0.886388	0.87574	0.792393		0.851507	0.0514699
50	5879.98	66294.8	18.4152	417.1	398.7	386.1		0.885751	0.873767	0.811305		0.856941	0.0399736
51	5999.97	66414.8	18.4486	418.4	399	386.7		0.888511	0.874425	0.812566		0.858501	0.0403995
52	6120.01	66534.8	18.4819	423.8	400.6	389.3		0.899979	0.877931	0.818029		0.865313	0.042407
53	6240	66654.8	18.5152	418.1	402	392.2		0.887874	0.880999	0.824123		0.864332	0.0349916
54	6359.98	66774.8	18.5486	426.6	403.3	395.2		0.905925	0.883848	0.830427		0.8734	0.0388185
55	6479.97	66894.8	18.5819	426.8	407	394.9		0.90635	0.891957	0.829796		0.876034	0.0406848
56	6600.01	67014.8	18.6152	423.8	404.5	400.7		0.899979	0.886478	0.841984		0.876147	0.0303465
57	6720	67134.8	18.6486	429.8	408.1	397.5		0.91272	0.894368	0.83526		0.880783	0.0404779
58	6839.99	67254.8	18.6819	432.5	411.3	399.8		0.918454	0.901381	0.840092		0.886642	0.0412074
59	6959.98	67374.8	18.7152	429.9	409.1	409.8		0.912933	0.896559	0.861105		0.890199	0.0264926
60	7080.01	67494.8	18.7486	434.8	414.4	408.1		0.923338	0.908174	0.857533		0.896349	0.0344597
61	7200	67614.8	18.7819	436.2	417.3	409.1		0.926311	0.91453	0.859634		0.900159	0.0355859
62	7319.99	67734.8	18.8152	433.9	415.8	416.6		0.921427	0.911243	0.875394		0.902688	0.0241795
63	7439.98	67854.8	18.8486	436.8	415.9	412.3		0.927585	0.911462	0.866358		0.901802	0.031736
64	7559.97	67974.8	18.8819	440.4	422.9	413.8		0.93523	0.926803	0.86951		0.910514	0.0357597
65	7680.01	68094.8	18.9152	439	418.8	421.2		0.932257	0.917817	0.88506		0.911711	0.0241839
66	7800	68214.8	18.9486	439.5	425.8	414.9		0.933319	0.933158	0.871822		0.912766	0.0354591
67	7919.98	68334.8	18.9819	440.4	426.4	414.9		0.93523	0.934473	0.871822		0.913842	0.0363923
68	8039.97	68454.8	19.0152	441.1	427.9	422.4		0.936717	0.93776	0.887581		0.920686	0.0286743
69	8160.01	68574.8	19.0486	439.2	427.4	418.3		0.932682	0.936664	0.878966		0.916104	0.0322241
70	8280	68694.8	19.0819	443.7	434.6	421.7		0.942238	0.952444	0.886111		0.926931	0.0357177
71	8399.99	68814.8	19.1152	445.2	429.8	430.9		0.945424	0.941924	0.905442		0.93093	0.0221423
72	8519.98	68934.8	19.1486	444.2	431.5	423.5		0.9433	0.94565	0.889893		0.926281	0.0315349
73	8640.01	69054.8	19.1819	446.1	436.4	425.8		0.947335	0.956388	0.894726		0.932816	0.0332965
74	8760	69174.8	19.2152	445.4	433.5	430.1		0.945848	0.950033	0.903761		0.933214	0.0255926
75	8879.99	69294.8	19.2486	447.4	439.3	429.6		0.950096	0.962744	0.902711		0.938517	0.0316472
76	8999.98	69414.8	19.2819	451.2	443.2	430.2		0.958165	0.971291	0.903971		0.944476	0.0356865
77	9119.97	69534.8	19.3152	451.6	437.4	435.1		0.959015	0.95858	0.914268		0.943954	0.0257101
78	9240.01	69654.8	19.3486	450	444.4	429.1		0.955617	0.973921	0.90166		0.943733	0.0375677
79	9359.99	69774.8	19.3819	452.7	444.8	434.5		0.961351	0.974797	0.913007		0.949718	0.0324961
80	9479.98	69894.8	19.4152	451.5	441.5	441.3		0.958802	0.967565	0.927296		0.951221	0.0211782
81	9599.97	70014.8	19.4486	450.2	448.4	435.3		0.956042	0.982687	0.914688		0.951139	0.0342635
82	9720.01	70134.8	19.4819	451.1	445.8	439.3		0.957953	0.976989	0.923093		0.952678	0.0273323
83	9840	70254.8	19.5152	450.1	443.5	444.5		0.955829	0.971948	0.93402		0.953932	0.0190353
84	9959.99	70374.8	19.5486	452.9	448.2	442.3		0.961775	0.982249	0.929397		0.957807	0.0266483
85	10080	70494.8	19.5819	451.6	444.4	442.5		0.959015	0.973921	0.929817		0.954251	0.0224343
86	10200	70614.8	19.6152	452.7	444.3	447.8		0.961351	0.973702	0.940954		0.958669	0.0165377
87	10320	70734.8	19.6486	456.8	454.4	444.1		0.970057	0.995836	0.933179		0.966358	0.0314918
88	10440	70854.8	19.6819	458	450.9	446		0.972606	0.988166	0.937172		0.965981	0.0261345
89	10560	70974.8	19.7152	458.8	448.8	452.5		0.974305	0.983563	0.95083		0.969566	0.0168733
90	10680	71094.8	19.7486	457.8	451.4	449.1		0.972181	0.989261	0.943686		0.968376	0.0230249
91	10800	71214.8	19.7819	457	451.9	447.7		0.970482	0.990357	0.940744		0.967194	0.0249695
92	10920	71334.8	19.8152	457.8	446.7	454.7		0.972181	0.978961	0.955453		0.968865	0.0120999
93	11040	71454.8	19.8486	459.7	453.1	453		0.976216	0.992987	0.951881		0.973694	0.0206689
94	11160	71574.8	19.8819	462.7	454.7	451.6		0.982587	0.996494	0.948939		0.976006	0.0244507
95	11280	71694.8	19.9152	462.5	451.6	456.9		0.982162	0.9897	0.960076		0.977312	0.0153959
96	11400	71814.8	19.9486	462.6	454.4	457.1		0.982374	0.995836	0.960496		0.979569	0.0178363
97	11520	71934.8	19.9819	464.9	456.3	454.2		0.987258	1	0.954402		0.980554	0.0235267
98	11640	72054.8	20.0152	467.4	453.6	459.8		0.992567	0.994083	0.966169		0.984273	0.0156967
99	11760	72174.8	20.0486	467.3	453.8	457.2		0.992355	0.994521	0.960706		0.982527	0.0189289
100	11880	72294.8	20.0819	467.4	452.7	456.7		0.992567	0.99211	0.959655		0.981444	0.0188712
101	12000	72414.8	20.1152	465.9	455.1	462		0.989382	0.99737	0.970792		0.985848	0.0136368
102	12120	72534.8	20.1486	468.4	452.5	458.7		0.994691	0.991672	0.963858		0.983407	0.0169972
103	12240	72654.8	20.1819	467.3	453.8	461.7		0.992355	0.994521	0.970162		0.985679	0.0134822
104	12360	72774.8	20.2152	468.1	452.1	464.8		0.994054	0.990796	0.976676		0.987175	0.00923747
105	12480	72894.8	20.2486	466.7	450.8	460.1		0.991081	0.987947	0.9668		0.981942	0.0132072
106	12600	73014.8	20.2819	470.9	453.4	463.7		1	0.993645	0.974364		0.989336	0.0133498
107	12720	73134.8	20.3152	470.4	451.4	466.5		0.998938	0.989261	0.980248		0.989483	0.00934709
108	12840	73254.8	20.3486	466.9	453.3	461.7		0.991506	0.993425	0.970162		0.985031	0.0129128
109	12960	73374.8	20.3819	468.8	452.2	463.1		0.99554	0.991015	0.973104		0.986553	0.0118652
110	13080	73494.8	20.4152	470	454.2	468.4		0.998089	0.995398	0.98424		0.992576	0.00734287
111	13200	73614.8	20.4486	467.2	448.5	465.9		0.992143	0.982906	0.978987		0.984679	0.00675453
112	13320	73734.8	20.4819	467.6	451.3	465.9		0.992992	0.989042	0.978987		0.987007	0.00722087
113	13440	73854.8	20.5152	466.4	449.1	469.8		0.990444	0.984221	0.987182		0.987282	0.00311267
114	13560	73974.8	20.5486	467.5	452.2	467.2		0.99278	0.991015	0.981719		0.988504	0.0059424
115	13680	74094.8	20.5819	467.5	447.7	466.7		0.99278	0.981153	0.980668		0.984867	0.00685703
116	13800	74214.9	20.6152	463.7	449	470.2		0.98471	0.984002	0.988023		0.985578	0.00214643
117	13920	74334.8	20.6486	461.9	450.5	469.8		0.980888	0.987289	0.987182		0.98512	0.00366539
118	14040	74454.8	20.6819	460.6	449.8	467.9		0.978127	0.985755	0.98319		0.982357	0.00388154
119	14160	74574.8	20.7152	465.4	449.8	469.6		0.98832	0.985755	0.986762		0.986946	0.00129246
120	14280	74694.8	20.7486	460.3	447	469.6		0.97749	0.979619	0.986762		0.98129	0.00485675
121	14400	74814.8	20.7819	462.8	445.2	472.1		0.982799	0.975674	0.992015		0.983496	0.00819289
122	14520	74934.8	20.8152	463.4	446.3	471.9		0.984073	0.978085	0.991595		0.984584	0.00676963
123	14640	75054.8	20.8486	466.4	446.9	467		0.990444	0.9794	0.981299		0.983714	0.00590506
124	14760	75174.8	20.8819	469.8	445	469.1		0.997664	0.975236	0.985711		0.986204	0.0112223
125	14880	75294.8	20.9152	466.6	446.3	472.7		0.990869	0.978085	0.993276		0.98741	0.00816497
126	15000	75414.8	20.9486	464.2	444.9	471.2		0.985772	0.975016	0.990124		0.983637	0.00777666
127	15120	75534.8	20.9819	462.1	443	471.7		0.981312	0.970853	0.991175		0.981113	0.0101625
128	15240	75654.8	21.0152	463.1	449.5	475.9		0.983436	0.985098	1		0.989511	0.00912151
129	15360	75774.9	21.0486	465.4	441.6	469.2		0.98832	0.967784	0.985921		0.980675	0.0112282
130	15480	75894.8	21.0819	464.5	446	468.5		0.986409	0.977427	0.984451		0.982762	0.00472295
131	15600	76014.8	21.1152	461	446.8	472.6		0.978976	0.97918	0.993066		0.983741	0.00807626
132	15720	76134.8	21.1486	463.1	442.9	467.7		0.983436	0.970633	0.982769		0.978946	0.00720691
133	15840	76254.8	21.1819	458.8	439.9	467.5		0.974305	0.964059	0.982349		0.973571	0.0091673
134	15960	76374.8	21.2152	463.5	446.1	468.9		0.984285	0.977646	0.985291		0.982408	0.00415394
135	16080	76494.8	21.2486	465	441.9	466.1		0.987471	0.968442	0.979407		0.97844	0.00955131
136	16200	76614.8	21.2819	464.3	439.4	467.3		0.985984	0.962963	0.981929		0.976959	0.0122891
137	16320	76734.8	21.3152	461.1	447.6	468.2		0.979189	0.980934	0.98382		0.981314	0.00233901
138	16440	76854.8	21.3486	463.9	436.6	467.8		0.985135	0.956827	0.98298		0.97498	0.0157585
139	16560	76974.8	21.3819	464	438.5	465.7		0.985347	0.960991	0.978567		0.974968	0.0125708
140	16680	77094.8	21.4152	463.5	440.2	469.3		0.984285	0.964716	0.986132		0.978378	0.0118672
141	16800	77214.8	21.4486	461.5	435.1	466		0.980038	0.953539	0.979197		0.970925	0.0150623
142	16920	77334.8	21.4819	466	435.3	463.7		0.989594	0.953978	0.974364		0.972645	0.0178705
143	17040	77454.8	21.5152	460.9	443.4	469.6		0.978764	0.971729	0.986762		0.979085	0.00752154
144	17160	77574.8	21.5486	463.9	433.9	464.5		0.985135	0.950909	0.976045		0.970697	0.0177285
145	17280	77694.8	21.5819	459.4	435.1	464.9		0.975579	0.953539	0.976886		0.968668	0.0131181
146	17400	77814.8	21.6152	457.6	438.9	467		0.971756	0.961867	0.981299		0.971641	0.00971622
147	17520	77934.8	21.6486	459.6	431.8	465.5		0.976003	0.946307	0.978147		0.966819	0.0177961
148	17640	78054.8	21.6819	460.9	431.6	462.8		0.978764	0.945869	0.972473		0.965702	0.0174616
149	17760	78174.8	21.7152	460	439.4	469.5		0.976853	0.962963	0.986552		0.975456	0.0118563
150	17880	78294.8	21.7486	461	430.1	463.1		0.978976	0.942582	0.973104		0.964887	0.0195391
151	18000	78414.8	21.7819	460.1	429.3	464.7		0.977065	0.940828	0.976466		0.964786	0.0207504
152	18120	78534.8	21.8152	461.4	437.8	467.6		0.979826	0.959456	0.982559		0.973947	0.0126236
153	18240	78654.8	21.8486	462.4	430.5	461.6		0.981949	0.943458	0.969952		0.96512	0.0196953
154	18360	78774.8	21.8819	460.9	430.9	461.2		0.978764	0.944335	0.969111		0.96407	0.0177596
155	18480	78894.8	21.9152	457.3	437.8	465.7		0.971119	0.959456	0.978567		0.969714	0.00963237
156	18600	79014.8	21.9486	457.4	431	460.6		0.971331	0.944554	0.96785		0.961245	0.0145595
157	18720	79134.8	21.9819	461.3	428.4	462		0.979614	0.938856	0.970792		0.963087	0.0214434
158	18840	79254.8	22.0152	462	434.6	462.1		0.9811	0.952444	0.971002		0.968182	0.0145349
159	18960	79374.8	22.0486	459.1	428	459		0.974942	0.937979	0.964488		0.959136	0.0190534
160	19080	79494.8	22.0819	462.6	432.4	459.4		0.982374	0.947622	0.965329		0.965108	0.017377
161	19200	79614.8	22.1152	458.3	432.6	461.8		0.973243	0.94806	0.970372		0.963892	0.0137852
162	19320	79734.8	22.1486	459.3	429.6	457		0.975366	0.941486	0.960286		0.959046	0.0169742
163	19440	79854.8	22.1819	460.4	427.2	460.6		0.977702	0.936226	0.96785		0.960593	0.0216696
164	19560	79974.8	22.2152	455.9	432.9	465.9		0.968146	0.948718	0.978987		0.965284	0.0153363
165	19680	80094.8	22.2486	459.9	421.8	461.1		0.97664	0.924392	0.968901		0.956644	0.0281984
166	19800	80214.8	22.2819	458.2	425.8	458.3		0.97303	0.933158	0.963017		0.956402	0.0207431
167	19920	80334.8	22.3152	456	430.2	460.4		0.968358	0.942801	0.96743		0.95953	0.0144952
168	20040	80454.8	22.3486	454.2	421.9	457		0.964536	0.924611	0.960286		0.949811	0.021927
169	20160	80574.8	22.3819	456	425.5	455.1		0.968358	0.932501	0.956293		0.952384	0.0182458
170	20280	80694.8	22.4152	455.4	430	457.1		0.967084	0.942362	0.960496		0.956648	0.0128023
171	20400	80814.8	22.4486	459	422.4	457.2		0.974729	0.925707	0.960706		0.953714	0.0252481
172	20520	80934.9	22.4819	452.2	423.6	455.2		0.960289	0.928337	0.956503		0.948376	0.0174578
173	20640	81054.8	22.5152	454.9	427.8	458.3		0.966023	0.937541	0.963017		0.955527	0.0156486
174	20760	81174.8	22.5486	454.9	419.9	457.4		0.966023	0.920228	0.961126		0.949126	0.0251456
175	20880	81294.8	22.5819	453.7	418.7	455.4		0.963474	0.917598	0.956924		0.945999	0.0248127
176	21000	81414.8	22.6152	454.1	426.6	456.7		0.964324	0.934911	0.959655		0.952963	0.0158069
177	21120	81534.8	22.6486	451.9	418.7	455.1		0.959652	0.917598	0.956293		0.944514	0.0233706
178	21240	81654.8	22.6819	454.8	417	456.8		0.96581	0.913872	0.959866		0.946516	0.028426
179	21360	81774.8	22.7152	450.3	424	457.5		0.956254	0.929213	0.961336		0.948935	0.0172672
180	21480	81894.8	22.7486	448.9	415.9	453.9		0.953281	0.911462	0.953772		0.939505	0.0242873
181	21600	82014.8	22.7819	449.3	418.1	450.8		0.95413	0.916283	0.947258		0.939224	0.0201622
182	21720	82134.8	22.8152	449.4	422	455.9		0.954343	0.92483	0.957974		0.945716	0.0181784
183	21840	82254.8	22.8486	448.5	418	450.4		0.952432	0.916064	0.946417		0.938304	0.019494
184	21960	82374.8	22.8819	450	414.7	452		0.955617	0.908832	0.949779		0.938076	0.0254938
185	22080	82494.9	22.9152	449.1	422.3	452		0.953706	0.925488	0.949779		0.942991	0.0152849
186	22200	82614.8	22.9486	445.4	413	447.4		0.945848	0.905106	0.940113		0.930356	0.0220541
187	22320	82734.8	22.9819	447.5	416.6	450.8		0.950308	0.912996	0.947258		0.936854	0.0207179
188	22440	82854.8	23.0152	446.6	422.5	452.6		0.948397	0.925926	0.95104		0.941788	0.0138
189	22560	82974.8	23.0486	445.8	410.6	453.6		0.946698	0.899847	0.953141		0.933229	0.0290886
190	22680	83094.8	23.0819	445.4	411.3	450.5		0.945848	0.901381	0.946627		0.931285	0.0259013
191	22800	83214.8	23.1152	444.5	423	448.5		0.943937	0.927022	0.942425		0.937795	0.00936018
192	22920	83334.8	23.1486	441.7	411.2	447.9		0.937991	0.901162	0.941164		0.926772	0.0222362

## Sheet: seeding_300uM
			h
Reading	avg. time [s]	time corrected s	Time	300 uM 1	300 uM 2	300 uM 3		Normalized 1	normalized 2	normalized 3		mean normalized	error normalized
1	0	0	0	1.11	1.087	1.1		0.0027093	0.0026256	0.00233496		0.00255662	0.000196472
2	59.78	59.78	0.0166056	0.8976	1.255	1.206		0.00219087	0.0030314	0.00255997		0.00259408	0.000421302
3	119.78	119.78	0.0332722	0.8831	1.089	1.124		0.00215548	0.00263043	0.00238591		0.00239061	0.000237512
4	179.78	179.78	0.0499389	1.066	0.9412	1.2		0.0026019	0.00227343	0.00254723		0.00247419	0.000175998
5	239.78	239.78	0.0666056	0.9028	1.115	1.114		0.00220356	0.00269324	0.00236468		0.00242049	0.000249562
6	299.78	299.78	0.0832722	1.106	1.168	1.161		0.00269954	0.00282126	0.00246444		0.00266175	0.000181383
7	359.78	359.78	0.0999389	0.9995	1.232	1.02		0.00243959	0.00297585	0.00216515		0.00252686	0.000412336
8	419.78	419.78	0.116606	1.008	1.198	1.062		0.00246034	0.00289372	0.0022543		0.00253612	0.000326377
9	479.78	479.78	0.133272	1.008	1.222	1.047		0.00246034	0.00295169	0.00222246		0.00254483	0.000371886
10	539.78	539.78	0.149939	1.153	1.186	1.051		0.00281425	0.00286473	0.00223095		0.00263665	0.000352249
11	599.78	599.78	0.166606	0.9839	0.9799	1.227		0.00240151	0.00236691	0.00260454		0.00245765	0.00012838
12	659.78	659.78	0.183272	0.922	1.133	1.289		0.00225043	0.00273671	0.00273615		0.00257443	0.000280595
13	719.78	719.78	0.199939	1.01	1.157	1.109		0.00246522	0.00279469	0.00235406		0.00253799	0.000229147
14	779.78	779.78	0.216606	1.014	1.091	1.162		0.00247498	0.00263527	0.00246657		0.00252561	9.50621e-05
15	839.78	839.78	0.233272	0.9749	1.219	1.25		0.00237955	0.00294444	0.00265336		0.00265912	0.000282493
16	899.78	899.78	0.249939	1.138	1.106	1.192		0.00277764	0.0026715	0.00253025		0.0026598	0.000124111
17	959.78	959.78	0.266606	0.9591	1.127	1.116		0.00234098	0.00272222	0.00236892		0.00247738	0.000212503
18	1019.78	1019.78	0.283272	1.085	0.9371	1.274		0.00264828	0.00226353	0.00270431		0.0025387	0.000239952
19	1079.78	1079.78	0.299939	1.151	1.063	1.122		0.00280937	0.00256763	0.00238166		0.00258622	0.000214461
20	1139.78	1139.78	0.316606	1.023	1.072	1.007		0.00249695	0.00258937	0.00213755		0.00240796	0.000238695
21	1199.78	1199.78	0.333272	0.9072	1.096	1.05		0.0022143	0.00264734	0.00222883		0.00236349	0.00024593
22	1259.78	1259.78	0.349939	1.008	0.9445	1.18		0.00246034	0.0022814	0.00250478		0.0024155	0.000118244
23	1319.78	1319.78	0.366606	1.082	0.9389	1.131		0.00264096	0.00226787	0.00240076		0.00243653	0.000189096
24	1379.78	1379.78	0.383272	0.8737	1.045	1.087		0.00213254	0.00252415	0.00230737		0.00232135	0.000196184
25	1439.78	1439.78	0.399939	1.047	1.186	0.9966		0.00255553	0.00286473	0.00211547		0.00251191	0.000376529
26	1499.78	1499.78	0.416606	1.045	1.218	1.243		0.00255065	0.00294203	0.00263851		0.00271039	0.000205356
27	1559.78	1559.78	0.433272	0.9417	1.134	1.046		0.00229851	0.00273913	0.00222034		0.00241933	0.000279704
28	1619.78	1619.78	0.449939	1.118	1.132	1.173		0.00272883	0.0027343	0.00248992		0.00265101	0.000139541
29	1679.78	1679.78	0.466606	1.061	1.241	1.094		0.0025897	0.00299758	0.00232222		0.0026365	0.000340104
30	1739.78	1739.78	0.483272	1.094	1.112	1.189		0.00267025	0.00268599	0.00252388		0.00262671	8.93967e-05
31	1799.78	1799.78	0.499939	1.015	1.069	1.157		0.00247742	0.00258213	0.00245595		0.00250517	6.75066e-05
32	1859.78	1859.78	0.516606	1.074	1.051	1.064		0.00262143	0.00253865	0.00225854		0.00247287	0.000190174
33	1919.78	1919.78	0.533272	1.096	0.95	1.149		0.00267513	0.00229469	0.00243897		0.0024696	0.000192061
34	1979.78	1979.78	0.549939	1.058	1.193	1.015		0.00258238	0.00288164	0.00215453		0.00253952	0.000365445
35	2039.78	2039.78	0.566606	1.081	1.014	1.136		0.00263852	0.00244928	0.00241138		0.00249972	0.000121683
36	2099.78	2099.78	0.583272	1.034	1.05	1.221		0.0025238	0.00253623	0.00259181		0.00255061	3.6213e-05
37	2159.78	2159.78	0.599939	0.7497	0.9798	1.16		0.00182988	0.00236667	0.00246232		0.00221962	0.000340902
38	2219.78	2219.78	0.616606	0.9667	0.9983	1.101		0.00235953	0.00241135	0.00233708		0.00236932	3.80904e-05
39	2279.78	2279.78	0.633272	1.011	1.051	1.014		0.00246766	0.00253865	0.00215241		0.00238624	0.000205589
40	2339.78	2339.78	0.649939	0.9778	1.008	1.136		0.00238662	0.00243478	0.00241138		0.00241093	2.40823e-05
41	2399.78	2399.78	0.666606	1.039	0.8913	1.154		0.002536	0.0021529	0.00244959		0.0023795	0.000200939
42	2459.78	2459.78	0.683272	1.108	1.081	1.138		0.00270442	0.00261111	0.00241562		0.00257705	0.000147379
43	2519.78	2519.78	0.699939	0.9713	1.02	1.214		0.00237076	0.00246377	0.00257695		0.00247049	0.000103259
44	2579.78	2579.78	0.716606	0.8235	1.145	1.159		0.00201001	0.0027657	0.0024602		0.00241197	0.000380148
45	2639.78	2639.78	0.733272	0.9915	1.135	1.159		0.00242006	0.00274155	0.0024602		0.0025406	0.000175175
46	2699.78	2699.78	0.749939	1.042	1.082	1.185		0.00254332	0.00261353	0.00251539		0.00255741	5.05628e-05
47	2759.78	2759.78	0.766606	0.9466	1.038	1.172		0.00231047	0.00250725	0.00248779		0.00243517	0.00010843
48	2819.78	2819.78	0.783272	1.059	0.8743	1.204		0.00258482	0.00211184	0.00255572		0.00241746	0.000265076
49	2879.78	2879.78	0.799939	1.018	1.254	1.06		0.00248474	0.00302899	0.00225005		0.00258793	0.000399586
50	2939.78	2939.78	0.816606	1.025	1.142	1.188		0.00250183	0.00275845	0.00252176		0.00259401	0.000142757
51	2999.78	2999.78	0.833272	1.149	1.024	1.132		0.00280449	0.00247343	0.00240289		0.00256027	0.000214423
52	3059.78	3059.78	0.849939	0.9944	0.9539	1.129		0.00242714	0.00230411	0.00239652		0.00237592	6.40515e-05
53	3119.78	3119.78	0.866606	1.014	1.271	1.068		0.00247498	0.00307005	0.00226703		0.00260402	0.000416769
54	3179.78	3179.78	0.883272	0.9527	1.103	1.166		0.00232536	0.00266425	0.00247506		0.00248822	0.000169829
55	3239.78	3239.78	0.899939	0.831	1.076	1.079		0.00202831	0.00259903	0.00229038		0.00230591	0.000285677
56	3299.78	3299.78	0.916606	0.9774	1.092	1.261		0.00238565	0.00263768	0.00267671		0.00256668	0.000157989
57	3359.78	3359.78	0.933272	0.9478	0.894	1.215		0.0023134	0.00215942	0.00257907		0.00235063	0.000212288
58	3419.78	3419.78	0.949939	0.9303	0.9875	1.176		0.00227069	0.00238527	0.00249629		0.00238408	0.000112804
59	3479.78	3479.78	0.966606	0.8949	1.056	0.9801		0.00218428	0.00255072	0.00208045		0.00227182	0.000247056
60	3539.78	3539.78	0.983272	0.9655	0.9244	0.9822		0.0023566	0.00223285	0.00208491		0.00222479	0.000136027
61	3599.78	3599.78	0.999939	1.139	1.044	1.051		0.00278008	0.00252174	0.00223095		0.00251092	0.000274727
62	3659.78	3659.78	1.01661	0.9004	1.115	1.065		0.00219771	0.00269324	0.00226067		0.00238387	0.000269763
63	3719.78	3719.78	1.03327	1.031	1.113	1.207		0.00251648	0.00268841	0.00256209		0.00258899	8.90661e-05
64	3779.78	3779.78	1.04994	0.764	0.9756	1.06		0.00186478	0.00235652	0.00225005		0.00215712	0.000258709
65	3839.78	3839.78	1.06661	0.887	1.062	1.11		0.002165	0.00256522	0.00235619		0.00236213	0.000200176
66	3899.78	3899.78	1.08327	0.8921	0.9785	1.118		0.00217745	0.00236353	0.00237317		0.00230471	0.000110322
67	3959.78	3959.78	1.09994	1.04	1.12	1.042		0.00253844	0.00270531	0.00221184		0.0024852	0.000251006
68	4019.78	4019.78	1.11661	0.9114	1.078	1.183		0.00222455	0.00260386	0.00251114		0.00244652	0.00019774
69	4079.78	4079.78	1.13327	0.968	1.104	1.11		0.0023627	0.00266667	0.00235619		0.00246185	0.000177404
70	4139.78	4139.78	1.14994	0.9149	0.9585	1.181		0.0022331	0.00231522	0.0025069		0.00235174	0.000140507
71	4199.78	4199.78	1.16661	0.8818	1.116	1.208		0.00215231	0.00269565	0.00256421		0.00247072	0.00028348
72	4259.78	4259.78	1.18327	0.9311	1.09	1.26		0.00227264	0.00263285	0.00267459		0.00252669	0.000221006
73	4319.78	4319.78	1.19994	0.8934	1.169	1.334		0.00218062	0.00282367	0.00283167		0.00261199	0.000373597
74	4379.78	4379.78	1.21661	0.9554	1.155	1.095		0.00233195	0.00278986	0.00232435		0.00248205	0.000266593
75	4439.78	4439.78	1.23327	0.9192	0.9501	1.132		0.00224359	0.00229493	0.00240289		0.0023138	8.13071e-05
76	4499.78	4499.78	1.24994	0.9141	1.141	1.176		0.00223114	0.00275604	0.00249629		0.00249449	0.000262452
77	4559.78	4559.78	1.26661	1.029	1.148	0.9774		0.00251159	0.00277295	0.00207472		0.00245309	0.000352772
78	4619.78	4619.78	1.28327	1.029	1.015	1.197		0.00251159	0.00245169	0.00254086		0.00250138	4.54541e-05
79	4679.78	4679.78	1.29994	0.9509	1.188	1.174		0.00232097	0.00286957	0.00249204		0.00256086	0.000280699
80	4739.78	4739.78	1.31661	0.9428	0.963	1.207		0.0023012	0.00232609	0.00256209		0.00239646	0.00014398
81	4799.78	4799.78	1.33327	0.9947	1.04	1.167		0.00242787	0.00251208	0.00247718		0.00247238	4.23066e-05
82	4859.78	4859.78	1.34994	1.045	1.029	1.115		0.00255065	0.00248551	0.0023668		0.00246765	9.32144e-05
83	4919.78	4919.78	1.36661	0.9616	1.069	1.199		0.00234708	0.00258213	0.00254511		0.00249144	0.000126378
84	4979.78	4979.78	1.38327	1.019	0.9549	1.135		0.00248719	0.00230652	0.00240925		0.00240099	9.06153e-05
85	5039.78	5039.78	1.39994	1.071	1.169	1.358		0.00261411	0.00282367	0.00288262		0.00277346	0.000141119
86	5099.78	5099.78	1.41661	0.9824	0.8985	1.161		0.00239785	0.00217029	0.00246444		0.0023442	0.000154244
87	5159.78	5159.78	1.43327	0.9114	1.068	1.164		0.00222455	0.00257971	0.00247081		0.00242503	0.000181951
88	5219.78	5219.78	1.44994	0.8739	1.087	1.245		0.00213302	0.0026256	0.00264275		0.00246713	0.000289468
89	5279.78	5279.78	1.46661	1.004	1.073	1.193		0.00245057	0.00259179	0.00253237		0.00252491	7.09019e-05
90	5339.78	5339.78	1.48327	0.9765	1.12	1.208		0.00238345	0.00270531	0.00256421		0.00255099	0.000161338
91	5399.78	5399.78	1.49994	1.108	1.155	1.167		0.00270442	0.00278986	0.00247718		0.00265715	0.000161607
92	5459.78	5459.78	1.51661	1.225	1.187	1.206		0.00298999	0.00286715	0.00255997		0.0028057	0.000221501
93	5519.78	5519.78	1.53327	1.01	1.082	1.041		0.00246522	0.00261353	0.00220972		0.00242949	0.00020426
94	5579.78	5579.78	1.54994	0.9829	1.084	1.315		0.00239907	0.00261836	0.00279134		0.00260292	0.000196588
95	5639.78	5639.78	1.56661	0.9859	0.9985	1.087		0.00240639	0.00241184	0.00230737		0.0023752	5.88081e-05
96	5699.78	5699.78	1.58327	1.091	1.027	1.091		0.00266292	0.00248068	0.00231586		0.00248649	0.000173607
97	5759.78	5759.78	1.59994	0.9876	1.135	1.148		0.00241054	0.00274155	0.00243685		0.00252965	0.000183981
98	5819.78	5819.78	1.61661	0.9535	1.019	1.203		0.00232731	0.00246135	0.0025536		0.00244742	0.000113784
99	5879.78	5879.78	1.63327	0.9642	0.9863	1.036		0.00235343	0.00238237	0.00219911		0.00231163	9.85191e-05
100	5939.78	5939.78	1.64994	1.084	1.02	1.048		0.00264584	0.00246377	0.00222458		0.00244473	0.000211273
101	5999.78	5999.78	1.66661	0.9437	1.023	1.137		0.00230339	0.00247101	0.0024135		0.00239597	8.51749e-05
102	6059.78	6059.78	1.68327	0.9606	1.024	1.103		0.00234464	0.00247343	0.00234133		0.00238647	7.53303e-05
103	6119.78	6119.78	1.69994	1.018	1.045	1.276		0.00248474	0.00252415	0.00270855		0.00257248	0.000119476
104	6179.78	6179.78	1.71661	1.027	1.015	1.152		0.00250671	0.00245169	0.00244534		0.00246791	3.37494e-05
105	6239.78	6239.78	1.73327	1.089	1.029	1.226		0.00265804	0.00248551	0.00260242		0.00258199	8.80633e-05
106	6299.78	6299.78	1.74994	0.9887	1.032	1.168		0.00241323	0.00249275	0.0024793		0.00246176	4.25654e-05
107	6359.78	6359.78	1.76661	0.9434	1.118	1.178		0.00230266	0.00270048	0.00250053		0.00250122	0.000198912
108	6419.78	6419.78	1.78327	0.9762	1.059	1.076		0.00238272	0.00255797	0.00228402		0.00240824	0.000138748
109	6479.78	6479.78	1.79994	0.9019	1.276	0.9809		0.00220137	0.00308213	0.00208215		0.00245521	0.000546184
110	6539.78	6539.78	1.81661	0.8933	1.055	1.136		0.00218038	0.00254831	0.00241138		0.00238002	0.00018596
111	6599.78	6599.78	1.83327	1.054	1.132	1.106		0.00257261	0.0027343	0.0023477		0.00255154	0.000194161
112	6659.78	6659.78	1.84994	1.017	0.9493	1.341		0.0024823	0.002293	0.00284653		0.00254061	0.000281336
113	6719.78	6719.78	1.86661	1.124	0.9817	1.135		0.00274347	0.00237126	0.00240925		0.00250799	0.000204812
114	6779.78	6779.78	1.88327	0.8797	1.018	1.207		0.00214718	0.00245894	0.00256209		0.0023894	0.000216017
115	6839.78	6839.78	1.89994	0.8861	1.07	1.187		0.0021628	0.00258454	0.00251963		0.00242233	0.000227085
116	6899.78	6899.78	1.91661	0.8607	1.052	1.092		0.00210081	0.00254106	0.00231798		0.00231995	0.000220135
117	6959.78	6959.78	1.93327	0.9943	0.9886	1.172		0.0024269	0.00238792	0.00248779		0.0024342	5.03353e-05
118	7019.78	7019.78	1.94994	1.161	1.114	1.272		0.00283378	0.00269082	0.00270006		0.00274156	8.00033e-05
119	7079.78	7079.78	1.96661	0.9065	0.9599	1.277		0.00221259	0.0023186	0.00271068		0.00241396	0.000262376
120	7139.78	7139.78	1.98327	0.9297	1.047	1.135		0.00226922	0.00252899	0.00240925		0.00240249	0.000130014
121	7199.78	7199.78	1.99994	0.9874	1.123	1.127		0.00241006	0.00271256	0.00239227		0.00250496	0.000180004
122	7259.78	7259.78	2.01661	1.019	1.012	1.115		0.00248719	0.00244444	0.0023668		0.00243281	6.10297e-05
123	7319.78	7319.78	2.03327	0.9596	1.012	1.114		0.0023422	0.00244444	0.00236468		0.00238377	5.37299e-05
124	7379.78	7379.78	2.04994	0.9289	0.9747	1.132		0.00226727	0.00235435	0.00240289		0.0023415	6.87157e-05
125	7439.78	7439.78	2.06661	1.039	0.9818	1.201		0.002536	0.0023715	0.00254935		0.00248562	9.90558e-05
126	7499.78	7499.78	2.08327	0.9611	1.08	1.103		0.00234586	0.0026087	0.00234133		0.00243196	0.000153072
127	7559.78	7559.78	2.09994	0.9606	1.166	1.218		0.00234464	0.00281643	0.00258544		0.00258217	0.000235908
128	7619.78	7619.78	2.11661	0.8864	1.055	1.148		0.00216353	0.00254831	0.00243685		0.0023829	0.00019798
129	7679.78	7679.78	2.13327	0.9691	1.041	1.048		0.00236539	0.00251449	0.00222458		0.00236815	0.000144976
130	7739.78	7739.78	2.14994	0.9941	1.016	1.196		0.00242641	0.00245411	0.00253874		0.00247308	5.85203e-05
131	7799.78	7799.78	2.16661	0.966	1.13	0.8795		0.00235782	0.00272947	0.00186691		0.00231807	0.000432653
132	7859.78	7859.78	2.18327	1.104	1.056	1.019		0.00269465	0.00255072	0.00216302		0.00246947	0.000274973
133	7919.78	7919.78	2.19994	1.003	1.093	1.137		0.00244813	0.0026401	0.0024135		0.00250058	0.000122062
134	7979.78	7979.78	2.21661	1.001	1.064	1.25		0.00244325	0.00257005	0.00265336		0.00255555	0.000105804
135	8039.78	8039.78	2.23327	0.9383	0.9604	1.213		0.00229021	0.00231981	0.00257482		0.00239495	0.000156479
136	8099.78	8099.78	2.24994	1.006	1.059	1.082		0.00245546	0.00255797	0.00229675		0.00243673	0.000131613
137	8159.78	8159.78	2.26661	0.9469	1.113	1.083		0.0023112	0.00268841	0.00229887		0.00243283	0.000221423
138	8219.78	8219.78	2.28327	1.056	0.9556	1.12		0.0025775	0.00230821	0.00237741		0.00242104	0.000139842
139	8279.78	8279.78	2.29994	0.8628	0.8995	1.158		0.00210593	0.00217271	0.00245808		0.00224557	0.000187039
140	8339.78	8339.78	2.31661	0.9303	0.9642	1.085		0.00227069	0.00232899	0.00230312		0.00230093	2.92114e-05
141	8399.78	8399.78	2.33327	1.053	0.9804	1.075		0.00257017	0.00236812	0.00228189		0.00240673	0.000147968
142	8459.78	8459.78	2.34994	1.081	1.09	1.162		0.00263852	0.00263285	0.00246657		0.00257931	9.768e-05
143	8519.78	8519.78	2.36661	0.9275	1.147	1.093		0.00226385	0.00277053	0.0023201		0.00245149	0.000277721
144	8579.78	8579.78	2.38327	0.9011	1.148	1.107		0.00219941	0.00277295	0.00234982		0.00244073	0.000297377
145	8639.78	8639.78	2.39994	1.004	1.106	1.212		0.00245057	0.0026715	0.0025727		0.00256492	0.000110667
146	8699.78	8699.78	2.41661	1.209	1.066	1.188		0.00295094	0.00257488	0.00252176		0.00268253	0.000233966
147	8759.78	8759.78	2.43327	1.043	1.079	1.08		0.00254577	0.00260628	0.00229251		0.00248152	0.000166461
148	8819.78	8819.78	2.44994	0.9432	0.9502	1.23		0.00230217	0.00229517	0.00261091		0.00240275	0.000180306
149	8879.78	8879.78	2.46661	1.039	0.9037	1.002		0.002536	0.00218285	0.00212694		0.00228193	0.000221802
150	8939.78	8939.78	2.48327	0.8395	1.074	1.21		0.00204906	0.0025942	0.00256846		0.00240391	0.000307575
151	8999.78	8999.78	2.49994	1.128	1.086	1.218		0.00275323	0.00262319	0.00258544		0.00265395	8.80268e-05
152	9059.78	9059.78	2.51661	0.9265	1.039	1.109		0.00226141	0.00250966	0.00235406		0.00237505	0.000125448
153	9119.78	9119.78	2.53327	0.9311	1.094	1.278		0.00227264	0.00264251	0.0027128		0.00254265	0.000236463
154	9179.78	9179.78	2.54994	1.112	0.9029	1.123		0.00271418	0.00218092	0.00238378		0.00242629	0.000269161
155	9239.78	9239.78	2.56661	0.9539	1.078	1.065		0.00232829	0.00260386	0.00226067		0.00239761	0.000181796
156	9299.78	9299.78	2.58327	1.172	1.194	1.137		0.00286063	0.00288406	0.0024135		0.0027194	0.000265172
157	9359.78	9359.78	2.59994	1.133	0.9976	1.253		0.00276544	0.00240966	0.00265973		0.00261161	0.000182705
158	9419.78	9419.78	2.61661	1.039	1.075	1.311		0.002536	0.00259662	0.00278285		0.00263849	0.00012864
159	9479.78	9479.78	2.63327	0.9541	1.061	1.225		0.00232878	0.0025628	0.0026003		0.00249729	0.000147137
160	9539.78	9539.78	2.64994	0.9474	1.088	1.322		0.00231242	0.00262802	0.0028062		0.00258221	0.000250054
161	9599.78	9599.78	2.66661	0.8699	1.118	1.073		0.00212326	0.00270048	0.00227765		0.00236713	0.000298834
162	9659.78	9659.78	2.68327	0.9347	1.128	1.037		0.00228143	0.00272464	0.00220123		0.00240243	0.000281905
163	9719.78	9719.78	2.69994	0.9903	1.046	1.062		0.00241713	0.00252657	0.0022543		0.00239933	0.000137006
164	9779.78	9779.78	2.71661	1.017	1.147	1.204		0.0024823	0.00277053	0.00255572		0.00260285	0.000149782
165	9839.78	9839.78	2.73327	1.019	1.006	1.186		0.00248719	0.00242995	0.00251751		0.00247822	4.4464e-05
166	9899.78	9899.78	2.74994	1.013	0.9757	1.32		0.00247254	0.00235676	0.00280195		0.00254375	0.00023098
167	9959.78	9959.78	2.76661	1.047	1.042	1.093		0.00255553	0.00251691	0.0023201		0.00246418	0.00012626
168	10019.8	10019.8	2.78327	0.868	1.083	1.245		0.00211862	0.00261594	0.00264275		0.00245911	0.000295171
169	10079.8	10079.8	2.79994	0.9644	1.122	1.134		0.00235392	0.00271014	0.00240713		0.0024904	0.000192157
170	10139.8	10139.8	2.81661	0.9244	1.203	1.109		0.00225629	0.0029058	0.00235406		0.00250538	0.000350199
171	10199.8	10199.8	2.83327	1.09	1.07	1.294		0.00266048	0.00258454	0.00274676		0.00266393	8.11658e-05
172	10259.8	10259.8	2.84994	0.931	1.052	1.103		0.00227239	0.00254106	0.00234133		0.00238493	0.00013954
173	10319.8	10319.8	2.86661	1.132	1.055	1.068		0.002763	0.00254831	0.00226703		0.00252611	0.000248725
174	10379.8	10379.8	2.88327	0.9464	1.042	1.066		0.00230998	0.00251691	0.00226279		0.00236323	0.000135168
175	10439.8	10439.8	2.89994	1.118	0.9568	0.9818		0.00272883	0.00231111	0.00208406		0.00237467	0.000327048
176	10499.8	10499.8	2.91661	1.118	1.051	1.214		0.00272883	0.00253865	0.00257695		0.00261481	0.000100583
177	10559.8	10559.8	2.93327	1.097	1.061	1.35		0.00267757	0.0025628	0.00286563		0.002702	0.000152887
178	10619.8	10619.8	2.94994	0.9268	1.086	1.155		0.00226214	0.00262319	0.00245171		0.00244568	0.000180598
179	10679.8	10679.8	2.96661	0.8515	0.9829	1.172		0.00207835	0.00237415	0.00248779		0.00231343	0.000211368
180	10739.8	10739.8	2.98327	1.018	0.9184	1.038		0.00248474	0.00221836	0.00220335		0.00230215	0.000158308
181	10799.8	10799.8	2.99994	1.005	1.021	1.152		0.00245301	0.00246618	0.00244534		0.00245485	1.05415e-05
182	10859.8	10859.8	3.01661	0.8993	1.033	1.141		0.00219502	0.00249517	0.00242199		0.00237073	0.000156503
183	10919.8	10919.8	3.03327	0.8405	1.056	1.27		0.0020515	0.00255072	0.00269582		0.00243268	0.000337989
184	10979.8	10979.8	3.04994	0.8804	0.9007	1.159		0.00214889	0.0021756	0.0024602		0.00226156	0.000172541
185	11039.8	11039.8	3.06661	0.9577	1.075	1.163		0.00233756	0.00259662	0.00246869		0.00246762	0.00012953
186	11099.8	11099.8	3.08327	0.9974	1.209	1.199		0.00243446	0.00292029	0.00254511		0.00263329	0.000254634
187	11159.8	11159.8	3.09994	0.9292	0.9986	1.088		0.002268	0.00241208	0.00230949		0.00232986	7.41661e-05
188	11219.8	11219.8	3.11661	0.8816	0.9201	1.116		0.00215182	0.00222246	0.00236892		0.00224774	0.000110737
189	11279.8	11279.8	3.13327	1.079	0.9376	1.021		0.00263363	0.00226473	0.00216727		0.00235521	0.000245996
190	11339.8	11339.8	3.14994	0.9418	1.038	1.048		0.00229876	0.00250725	0.00222458		0.00234353	0.000146555
191	11399.8	11399.8	3.16661	1.11	0.9684	1.091		0.0027093	0.00233913	0.00231586		0.00245476	0.000220743
192	11459.8	11459.8	3.18327	0.8273	1.089	1.248		0.00201928	0.00263043	0.00264912		0.00243295	0.000358364
193	11519.8	11519.8	3.19994	0.885	1.067	1.164		0.00216012	0.00257729	0.00247081		0.00240274	0.000216759
194	11579.8	11579.8	3.21661	1.11	1.147	1.11		0.0027093	0.00277053	0.00235619		0.00261201	0.000223651
195	11639.8	11639.8	3.23327	0.9012	1.159	1.156		0.00219966	0.00279952	0.00245383		0.00248434	0.00030109
196	11699.8	11699.8	3.24994	1.094	1.025	1.294		0.00267025	0.00247585	0.00274676		0.00263095	0.000139668
197	11759.8	11759.8	3.26661	0.8268	1.186	1.093		0.00201806	0.00286473	0.0023201		0.00240097	0.000429089
198	11819.8	11819.8	3.28327	1.018	0.9936	1.35		0.00248474	0.0024	0.00286563		0.00258346	0.000248016
199	11879.8	11879.8	3.29994	0.976	0.9693	1.377		0.00238223	0.0023413	0.00292295		0.00254883	0.000324642
200	11939.8	11939.8	3.31661	1.074	1.057	1.195		0.00262143	0.00255314	0.00253662		0.0025704	4.49629e-05
201	11999.8	11999.8	3.33327	1.023	1.137	1.281		0.00249695	0.00274638	0.00271917		0.00265416	0.000136831
202	12059.8	12059.8	3.34994	0.9784	1.125	1.15		0.00238809	0.00271739	0.0024411		0.00251553	0.000176819
203	12119.8	12119.8	3.36661	1.015	1.097	1.202		0.00247742	0.00264976	0.00255148		0.00255955	8.64514e-05
204	12179.8	12179.8	3.38327	0.9598	1.132	1.121		0.00234269	0.0027343	0.00237954		0.00248551	0.000216245
205	12239.8	12239.8	3.39994	1.009	1.064	1.122		0.00246278	0.00257005	0.00238166		0.0024715	9.44963e-05
206	12299.8	12299.8	3.41661	0.9913	1.136	1.32		0.00241958	0.00274396	0.00280195		0.00265516	0.000206075
207	12359.8	12359.8	3.43327	1.101	1.068	1.237		0.00268733	0.00257971	0.00262577		0.00263094	5.39968e-05
208	12419.8	12419.8	3.44994	1.01	1.032	1.174		0.00246522	0.00249275	0.00249204		0.00248334	1.56955e-05
209	12479.8	12479.8	3.46661	0.9879	1.028	1.299		0.00241128	0.00248309	0.00275738		0.00255058	0.000182654
210	12539.8	12539.8	3.48327	1.027	1.019	1.258		0.00250671	0.00246135	0.00267035		0.00254614	0.000109933
211	12599.8	12599.8	3.49994	0.9369	1.121	1.104		0.0022868	0.00270773	0.00234345		0.00244599	0.000228435
212	12659.8	12659.8	3.51661	1.145	1.068	1.264		0.00279473	0.00257971	0.00268308		0.00268584	0.000107535
213	12719.8	12719.8	3.53327	0.9771	1.07	1.368		0.00238492	0.00258454	0.00290384		0.00262443	0.000261753
214	12779.8	12779.8	3.54994	1.157	1.109	1.058		0.00282402	0.00267874	0.00224581		0.00258286	0.000300795
215	12839.8	12839.8	3.56661	1.161	1.287	1.128		0.00283378	0.0031087	0.0023944		0.00277896	0.000360292
216	12899.8	12899.8	3.58327	1.058	1.205	1.105		0.00258238	0.00291063	0.00234557		0.00261286	0.000283758
217	12959.8	12959.8	3.59994	1.211	1.464	1.214		0.00295582	0.00353623	0.00257695		0.003023	0.000483158
218	13019.8	13019.8	3.61661	1.173	1.399	1.304		0.00286307	0.00337923	0.00276799		0.00300343	0.000328904
219	13079.8	13079.8	3.63327	1.056	1.365	1.109		0.0025775	0.0032971	0.00235406		0.00274289	0.000492793
220	13139.8	13139.8	3.64994	1.04	1.242	1.081		0.00253844	0.003	0.00229463		0.00261102	0.000358243
221	13199.8	13199.8	3.66661	1.191	1.396	1.255		0.00290701	0.00337198	0.00266398		0.00298099	0.000359753
222	13259.8	13259.8	3.68327	1.221	1.39	1.285		0.00298023	0.00335749	0.00272766		0.00302179	0.000316965
223	13319.8	13319.8	3.69994	1.245	1.298	1.208		0.00303881	0.00313527	0.00256421		0.00291276	0.000305682
224	13379.8	13379.8	3.71661	1.261	1.334	1.302		0.00307786	0.00322222	0.00276374		0.00302128	0.000234418
225	13439.8	13439.8	3.73327	1.37	1.337	1.395		0.00334391	0.00322947	0.00296115		0.00317818	0.000196465
226	13499.8	13499.8	3.74994	1.639	1.14	1.488		0.00400049	0.00275362	0.00315857		0.00330423	0.000636067
227	13559.8	13559.8	3.76661	1.802	1.528	1.231		0.00439834	0.00369082	0.00261303		0.0035674	0.00089903
228	13619.8	13619.8	3.78327	1.88	1.696	1.499		0.00458872	0.00409662	0.00318191		0.00395575	0.000713905
229	13679.8	13679.8	3.79994	1.642	1.678	1.206		0.00400781	0.00405314	0.00255997		0.00354031	0.000849301
230	13739.8	13739.8	3.81661	1.845	2.084	1.587		0.0045033	0.00503382	0.00336871		0.00430194	0.000850618
231	13799.8	13799.8	3.83327	1.996	2.096	1.524		0.00487186	0.0050628	0.00323498		0.00438988	0.00100472
232	13859.8	13859.8	3.84994	2.143	2.315	1.512		0.00523066	0.00559179	0.00320951		0.00467732	0.00128392
233	13919.8	13919.8	3.86661	2.181	2.356	1.525		0.00532341	0.00569082	0.0032371		0.00475044	0.0013234
234	13979.8	13979.8	3.88327	2.475	2.334	1.875		0.00604101	0.00563768	0.00398005		0.00521958	0.00109224
235	14039.8	14039.8	3.89994	2.194	2.264	1.812		0.00535514	0.0054686	0.00384632		0.00489002	0.00090565
236	14099.8	14099.8	3.91661	2.478	2.434	1.856		0.00604833	0.00587923	0.00393972		0.00528909	0.00117165
237	14159.8	14159.8	3.93327	2.384	2.728	1.814		0.00581889	0.00658937	0.00385056		0.00541961	0.00141239
238	14219.8	14219.8	3.94994	2.759	2.895	1.761		0.0067342	0.00699275	0.00373806		0.00582167	0.00180908
239	14279.8	14279.8	3.96661	2.452	2.585	1.874		0.00598487	0.00624396	0.00397792		0.00540225	0.00124029
240	14339.8	14339.8	3.98327	2.637	3.081	2.123		0.00643642	0.00744203	0.00450647		0.00612831	0.00149183
241	14399.8	14399.8	3.99994	2.723	2.732	2.248		0.00664633	0.00659903	0.00477181		0.00600572	0.00106886
242	14459.8	14459.8	4.01661	2.539	2.978	2.643		0.00619722	0.00719324	0.00561027		0.00633358	0.000800243
243	14519.8	14519.8	4.03327	2.328	2.846	2.488		0.00568221	0.0068744	0.00528126		0.00594595	0.000828671
244	14579.8	14579.8	4.04994	2.741	2.621	2.591		0.00669026	0.00633092	0.00549989		0.00617369	0.00061056
245	14639.8	14639.8	4.06661	2.662	2.929	2.653		0.00649744	0.00707488	0.0056315		0.00640127	0.000726479
246	14699.8	14699.8	4.08327	2.634	2.836	2.642		0.00642909	0.00685024	0.00560815		0.00629583	0.000631678
247	14759.8	14759.8	4.09994	2.638	2.615	2.834		0.00643886	0.00631643	0.00601571		0.006257	0.000217745
248	14819.8	14819.8	4.11661	2.62	3.012	2.849		0.00639492	0.00727536	0.00604755		0.00657261	0.000632899
249	14879.8	14879.8	4.13327	2.321	2.938	2.907		0.00566512	0.00709662	0.00617066		0.0063108	0.000725965
250	14939.8	14939.8	4.14994	2.32	2.932	2.926		0.00566268	0.00708213	0.006211		0.0063186	0.000715815
251	14999.8	14999.8	4.16661	2.624	2.87	3.009		0.00640469	0.00693237	0.00638718		0.00657474	0.000309834
252	15059.8	15059.8	4.18327	2.456	2.854	2.849		0.00599463	0.00689372	0.00604755		0.00631197	0.000504508
253	15119.8	15119.8	4.19994	2.633	2.707	2.806		0.00642665	0.00653865	0.00595627		0.00630719	0.00030902
254	15179.8	15179.8	4.21661	2.628	2.683	3.072		0.00641445	0.00648068	0.00652091		0.00647201	5.37558e-05
255	15239.8	15239.8	4.23327	2.595	2.737	3.021		0.0063339	0.00661111	0.00641265		0.00645256	0.000142847
256	15299.8	15299.8	4.24994	2.687	2.562	3.294		0.00655846	0.00618841	0.00699215		0.00657967	0.00040229
257	15359.8	15359.8	4.26661	2.469	2.581	3.122		0.00602636	0.0062343	0.00662704		0.0062959	0.000305042
258	15419.8	15419.8	4.28327	2.78	2.716	2.933		0.00678545	0.00656039	0.00622585		0.0065239	0.000281578
259	15479.8	15479.8	4.29994	2.608	2.688	3.027		0.00636563	0.00649275	0.00642539		0.00642792	6.35981e-05
260	15539.8	15539.8	4.31661	2.61	3.129	3.171		0.00637052	0.00755797	0.00673105		0.00688651	0.000608801
261	15599.8	15599.8	4.33327	2.891	3.049	3.28		0.00705638	0.00736473	0.00696243		0.00712785	0.000210459
262	15659.8	15659.8	4.34994	2.905	3.074	3.108		0.00709055	0.00742512	0.00659733		0.00703767	0.000416424
263	15719.8	15719.8	4.36661	2.868	2.868	3.223		0.00700024	0.00692754	0.00684143		0.00692307	7.94986e-05
264	15779.8	15779.8	4.38327	2.958	3.113	3.273		0.00721992	0.00751932	0.00694757		0.00722894	0.000285984
265	15839.8	15839.8	4.39994	2.797	3.033	3.282		0.00682695	0.00732609	0.00696667		0.0070399	0.000257502
266	15899.8	15899.8	4.41661	3.241	3.515	2.969		0.00791067	0.00849034	0.00630227		0.00756776	0.00113362
267	15959.8	15959.8	4.43327	2.978	3.275	3.071		0.00726873	0.00791063	0.00651879		0.00723272	0.00069662
268	16019.8	16019.8	4.44994	2.95	3.26	3.263		0.00720039	0.0078744	0.00692634		0.00733371	0.000487885
269	16079.8	16079.8	4.46661	3.141	3.037	3.121		0.00766659	0.00733575	0.00662492		0.00720908	0.000532259
270	16139.8	16139.8	4.48327	2.986	3.453	3.282		0.00728826	0.00834058	0.00696667		0.00753184	0.000718611
271	16199.8	16199.8	4.49994	2.984	3.296	3.144		0.00728338	0.00796135	0.00667374		0.00730616	0.000644107
272	16259.8	16259.8	4.51661	2.88	3.513	3.365		0.00702953	0.00848551	0.00714286		0.00755263	0.000809878
273	16319.8	16319.8	4.53327	3.126	3.645	3.309		0.00762997	0.00880435	0.00702399		0.00781944	0.000905176
274	16379.8	16379.8	4.54994	3.312	3.603	3.334		0.00808396	0.0087029	0.00707705		0.00795464	0.000820601
275	16439.8	16439.8	4.56661	3.145	3.777	3.088		0.00767635	0.00912319	0.00655487		0.0077848	0.00128759
276	16499.8	16499.8	4.58327	3.226	3.623	3.134		0.00787405	0.00875121	0.00665252		0.00775926	0.00105404
277	16559.8	16559.8	4.59994	2.958	3.499	3.426		0.00721992	0.00845169	0.00727234		0.00764798	0.000696525
278	16619.8	16619.8	4.61661	3.087	3.843	3.291		0.00753478	0.00928261	0.00698578		0.00793439	0.00119943
279	16679.8	16679.8	4.63327	3.265	3.695	3.233		0.00796925	0.00892512	0.00686266		0.00791901	0.00103215
280	16739.8	16739.8	4.64994	3.288	3.567	3.148		0.00802538	0.00861594	0.00668223		0.00777452	0.000990963
281	16799.8	16799.8	4.66661	3.499	3.788	3.175		0.0085404	0.00914976	0.00673955		0.00814323	0.00125323
282	16859.8	16859.8	4.68327	3.472	3.746	3.39		0.00847449	0.00904831	0.00719592		0.00823958	0.000948273
283	16919.8	16919.8	4.69994	3.377	3.782	3.257		0.00824262	0.00913527	0.00691361		0.00809716	0.00111795
284	16979.8	16979.8	4.71661	3.246	3.541	3.579		0.00792287	0.00855314	0.00759711		0.00802437	0.000486029
285	17039.8	17039.8	4.73327	3.442	3.875	3.54		0.00840127	0.0093599	0.00751433		0.00842517	0.00092302
286	17099.8	17099.8	4.74994	3.179	3.641	3.198		0.00775934	0.00879469	0.00678837		0.0077808	0.00100333
287	17159.8	17159.8	4.76661	3.369	3.913	3.493		0.00822309	0.00945169	0.00741456		0.00836311	0.00102576
288	17219.8	17219.8	4.78327	3.333	3.67	3.057		0.00813522	0.00886473	0.00648907		0.00782967	0.00121695
289	17279.8	17279.8	4.79994	3.271	4.101	3.337		0.00798389	0.0099058	0.00708342		0.00832437	0.00144166
290	17339.8	17339.8	4.81661	3.76	3.842	3.337		0.00917745	0.00928019	0.00708342		0.00851369	0.00123971
291	17399.8	17399.8	4.83327	3.26	3.791	3.54		0.00795704	0.009157	0.00751433		0.00820946	0.000849931
292	17459.8	17459.8	4.84994	3.571	3.85	3.886		0.00871613	0.00929952	0.00824878		0.00875481	0.000526435
293	17519.8	17519.8	4.86661	3.461	3.747	3.6		0.00844764	0.00905072	0.00764169		0.00838002	0.000706947
294	17579.8	17579.8	4.88327	3.598	3.94	3.593		0.00878204	0.00951691	0.00762683		0.00864192	0.000952797
295	17639.8	17639.8	4.89994	3.526	3.862	3.288		0.0086063	0.0093285	0.00697941		0.00830474	0.00120323
296	17699.8	17699.8	4.91661	3.401	3.874	3.617		0.0083012	0.00935749	0.00767778		0.00844549	0.000849101
297	17759.8	17759.8	4.93327	3.574	3.993	3.777		0.00872346	0.00964493	0.00801741		0.00879526	0.000816133
298	17819.8	17819.8	4.94994	3.397	3.925	3.965		0.00829143	0.00948068	0.00841647		0.00872953	0.000653512
299	17879.8	17879.8	4.96661	3.573	4.115	3.592		0.00872102	0.00993961	0.00762471		0.00876178	0.00115799
300	17939.8	17939.8	4.98327	3.454	3.815	3.92		0.00843056	0.00921498	0.00832095		0.0086555	0.000487614
301	17999.8	17999.8	4.99994	3.488	3.869	3.776		0.00851355	0.00934541	0.00801528		0.00862475	0.000672
302	18059.8	18059.8	5.01661	3.632	3.998	4.2		0.00886502	0.009657	0.0089153		0.00914578	0.000443449
303	18119.8	18119.8	5.03327	3.591	4.152	4.056		0.00876495	0.010029	0.00860964		0.00913452	0.000778509
304	18179.8	18179.8	5.04994	3.952	4.11	4.146		0.00964608	0.00992754	0.00880068		0.0094581	0.000586477
305	18239.8	18239.8	5.06661	3.916	4.388	4.01		0.00955821	0.010599	0.00851199		0.00955641	0.00104352
306	18299.8	18299.8	5.08327	4.102	3.931	4.166		0.0100122	0.00949517	0.00884313		0.00945017	0.000585833
307	18359.8	18359.8	5.09994	4.03	4.269	4.616		0.00983647	0.0103116	0.00979834		0.00998213	0.000285956
308	18419.8	18419.8	5.11661	4.128	4.264	4.773		0.0100757	0.0102995	0.0101316		0.0101689	0.0001165
309	18479.8	18479.8	5.13327	4.006	4.313	4.994		0.00977789	0.0104179	0.0106007		0.0102655	0.000432064
310	18539.8	18539.8	5.14994	4.28	4.528	4.964		0.0104467	0.0109372	0.010537		0.0106403	0.00026106
311	18599.8	18599.8	5.16661	4.89	4.478	5.444		0.0119356	0.0108164	0.0115559		0.011436	0.000569131
312	18659.8	18659.8	5.18327	4.683	4.767	5.337		0.0114303	0.0115145	0.0113288		0.0114245	9.29786e-05
313	18719.8	18719.8	5.19994	4.875	4.972	5.581		0.011899	0.0120097	0.0118467		0.0119185	8.31923e-05
314	18779.8	18779.8	5.21661	5.004	4.575	5.707		0.0122138	0.0110507	0.0121142		0.0117929	0.000644681
315	18839.8	18839.8	5.23327	5.349	4.58	5.918		0.0130559	0.0110628	0.0125621		0.0122269	0.00103796
316	18899.8	18899.8	5.24994	5.213	4.59	6.343		0.0127239	0.011087	0.0134642		0.012425	0.0012165
317	18959.8	18959.8	5.26661	5.43	4.52	6.354		0.0132536	0.0109179	0.0134876		0.012553	0.0014209
318	19019.8	19019.8	5.28327	6.036	4.901	6.992		0.0147327	0.0118382	0.0148419		0.0138043	0.00170356
319	19079.8	19079.8	5.29994	6.179	5.087	7.442		0.0150818	0.0122874	0.0157971		0.0143888	0.00185461
320	19139.8	19139.8	5.31661	6.256	5.186	7.391		0.0152697	0.0125266	0.0156888		0.014495	0.00171757
321	19199.8	19199.8	5.33327	6.313	4.964	7.808		0.0154088	0.0119903	0.016574		0.0146577	0.00238235
322	19259.8	19259.8	5.34994	6.538	5.193	8.167		0.015958	0.0125435	0.017336		0.0152792	0.00246734
323	19319.8	19319.8	5.36661	6.828	5.356	8.138		0.0166659	0.0129372	0.0172745		0.0156258	0.00234823
324	19379.8	19379.8	5.38327	6.334	5.699	7.844		0.0154601	0.0137657	0.0166504		0.0152921	0.00144967
325	19439.8	19439.8	5.39994	6.649	6.301	8.361		0.0162289	0.0152198	0.0177478		0.0163989	0.00127254
326	19499.8	19499.8	5.41661	6.655	6.26	8.643		0.0162436	0.0151208	0.0183464		0.0165703	0.00163745
327	19559.8	19559.8	5.43327	6.811	6.512	8.68		0.0166244	0.0157295	0.018425		0.0169263	0.00137287
328	19619.8	19619.8	5.44994	7.382	6.259	8.684		0.0180181	0.0151184	0.0184335		0.01719	0.00180604
329	19679.8	19679.8	5.46661	7.26	6.886	8.73		0.0177203	0.0166329	0.0185311		0.0176281	0.000952477
330	19739.8	19739.8	5.48327	7.57	6.855	8.992		0.0184769	0.016558	0.0190872		0.0180407	0.00131986
331	19799.8	19799.8	5.49994	6.794	6.829	8.783		0.0165829	0.0164952	0.0186436		0.0172405	0.00121587
332	19859.8	19859.8	5.51661	7.772	6.992	9.093		0.01897	0.0168889	0.0193016		0.0183868	0.00130781
333	19919.8	19919.8	5.53327	7.721	7.213	9.173		0.0188455	0.0174227	0.0194714		0.0185799	0.00104988
334	19979.8	19979.8	5.54994	7.822	7.144	8.737		0.019092	0.017256	0.018546		0.018298	0.00094277
335	20039.8	20039.8	5.56661	7.744	7.528	9.322		0.0189016	0.0181836	0.0197877		0.0189576	0.000803543
336	20099.8	20099.8	5.58327	7.268	7.139	9.504		0.0177398	0.017244	0.0201741		0.0183859	0.00156828
337	20159.8	20159.8	5.59994	7.717	7.432	8.978		0.0188357	0.0179517	0.0190575		0.018615	0.000585034
338	20219.8	20219.8	5.61661	8.335	7.644	9.243		0.0203442	0.0184638	0.01962		0.019476	0.000948434
339	20279.8	20279.8	5.63327	8.482	7.709	9.634		0.020703	0.0186208	0.02045		0.0199246	0.00113619
340	20339.8	20339.8	5.64994	8.16	7.767	8.949		0.019917	0.0187609	0.018996		0.0192246	0.000611046
341	20399.8	20399.8	5.66661	7.485	6.811	9.294		0.0182695	0.0164517	0.0197283		0.0181498	0.00164158
342	20459.8	20459.8	5.68327	7.745	7.275	9.143		0.0189041	0.0175725	0.0194078		0.0186281	0.000948265
343	20519.8	20519.8	5.69994	8.414	8.378	9.531		0.020537	0.0202367	0.0202314		0.020335	0.000174919
344	20579.8	20579.8	5.71661	8.302	8.044	9.18		0.0202636	0.01943	0.0194863		0.0197266	0.000465895
345	20639.8	20639.8	5.73327	8.188	8.223	8.938		0.0199854	0.0198623	0.0189726		0.0196068	0.000552622
346	20699.8	20699.8	5.74994	7.405	7.489	10		0.0180742	0.0180894	0.0212269		0.0191302	0.00181586
347	20759.8	20759.8	5.76661	7.668	8.37	9.215		0.0187161	0.0202174	0.0195606		0.019498	0.000752581
348	20819.8	20819.8	5.78327	7.757	8.483	9.082		0.0189334	0.0204903	0.0192783		0.0195673	0.000817741
349	20879.8	20879.8	5.79994	7.629	8.945	9.294		0.0186209	0.0216063	0.0197283		0.0199852	0.00150916
350	20939.8	20939.8	5.81661	8.179	8.503	9.44		0.0199634	0.0205386	0.0200382		0.0201801	0.000312773
351	20999.8	20999.8	5.83327	7.587	7.999	9.722		0.0185184	0.0193213	0.0206368		0.0194922	0.00106948
352	21059.8	21059.8	5.84994	8.753	8.583	9.918		0.0213644	0.0207319	0.0210529		0.0210497	0.000316276
353	21119.8	21119.8	5.86661	8.756	9.205	9.42		0.0213717	0.0222343	0.0199958		0.0212006	0.00112904
354	21179.8	21179.8	5.88327	8.848	8.689	9.513		0.0215963	0.0209879	0.0201932		0.0209258	0.000703623
355	21239.8	21239.8	5.89994	8.606	9.091	9.677		0.0210056	0.0219589	0.0205413		0.0211686	0.000722745
356	21299.8	21299.8	5.91661	8.838	8.613	9.349		0.0215719	0.0208043	0.019845		0.0207404	0.000865192
357	21359.8	21359.8	5.93327	9.589	9.432	9.957		0.0234049	0.0227826	0.0211356		0.0224411	0.00117257
358	21419.8	21419.8	5.94994	9.779	9.494	9.55		0.0238687	0.0229324	0.0202717		0.0223576	0.0018661
359	21479.8	21479.8	5.96661	10.02	9.537	10.05		0.0244569	0.0230362	0.0213331		0.0229421	0.00156406
360	21539.8	21539.8	5.98327	10.1	10.32	9.624		0.0246522	0.0249275	0.0204288		0.0233362	0.00252163
361	21599.8	21599.8	5.99994	9.517	9.571	10.26		0.0232292	0.0231184	0.0217788		0.0227088	0.000807284
362	21659.8	21659.8	6.01661	10.24	10.65	10.01		0.0249939	0.0257246	0.0212481		0.0239889	0.00240152
363	21719.8	21719.8	6.03327	10.43	10.92	10.8		0.0254577	0.0263768	0.0229251		0.0249198	0.00178761
364	21779.8	21779.8	6.04994	10.43	11.85	11.35		0.0254577	0.0286232	0.0240925		0.0260578	0.00232418
365	21839.8	21839.8	6.06661	12.01	12.11	10.84		0.0293141	0.0292512	0.02301		0.0271918	0.00362168
366	21899.8	21899.8	6.08327	10.71	10.79	11.63		0.0261411	0.0260628	0.0246869		0.0256303	0.000817909
367	21959.8	21959.8	6.09994	11.54	12.38	11.11		0.028167	0.0299034	0.0235831		0.0272178	0.00326529
368	22019.8	22019.8	6.11661	12.11	12.58	11.33		0.0295582	0.0303865	0.0240501		0.0279983	0.0034442
369	22079.8	22079.8	6.13327	12	12.25	11.39		0.0292897	0.0295894	0.0241775		0.0276855	0.00304176
370	22139.8	22139.8	6.14994	12.02	12.15	11.85		0.0293385	0.0293478	0.0251539		0.0279468	0.00241869
371	22199.8	22199.8	6.16661	11.45	11.85	11.68		0.0279473	0.0286232	0.024793		0.0271212	0.00204435
372	22259.8	22259.8	6.18327	12.18	13.8	12.56		0.0297291	0.0333333	0.026661		0.0299078	0.00333975
373	22319.8	22319.8	6.19994	12.12	14.12	12.33		0.0295826	0.0341063	0.0261728		0.0299539	0.00397976
374	22379.8	22379.8	6.21661	12.65	14.75	12.61		0.0308763	0.035628	0.0267671		0.0310905	0.00443432
375	22439.8	22439.8	6.23327	12.56	14.1	12.98		0.0306566	0.034058	0.0275525		0.0307557	0.00325385
376	22499.8	22499.8	6.24994	11.76	13.11	12.96		0.0287039	0.0316667	0.0275101		0.0292936	0.0021401
377	22559.8	22559.8	6.26661	12.45	14.69	13.78		0.0303881	0.0354831	0.0292507		0.0317073	0.00331903
378	22619.8	22619.8	6.28327	12.82	14.52	13.8		0.0312912	0.0350725	0.0292931		0.0318856	0.00293515
379	22679.8	22679.8	6.29994	13.16	14.78	14.21		0.0321211	0.0357005	0.0301634		0.0326617	0.00280782
380	22739.8	22739.8	6.31661	13.94	14.88	14.8		0.0340249	0.035942	0.0314158		0.0337943	0.00227189
381	22799.8	22799.8	6.33327	13.16	14.54	14.57		0.0321211	0.0351208	0.0309276		0.0327232	0.00216044
382	22859.8	22859.8	6.34994	14.43	15.05	14.91		0.0352209	0.0363527	0.0316493		0.0344076	0.00245487
383	22919.8	22919.8	6.36661	14.28	15.94	15.49		0.0348548	0.0385024	0.0328805		0.0354126	0.00285217
384	22979.8	22979.8	6.38327	14.14	14.83	16.34		0.0345131	0.0358213	0.0346848		0.0350064	0.00071092
385	23039.8	23039.8	6.39994	14.26	14.26	16.54		0.034806	0.0344444	0.0351093		0.0347866	0.000332861
386	23099.8	23099.8	6.41661	13.45	13.13	16.12		0.0328289	0.031715	0.0342178		0.0329206	0.00125392
387	23159.8	23159.8	6.43327	14.37	13.05	16.29		0.0350744	0.0315217	0.0345786		0.0337249	0.00192407
388	23219.8	23219.8	6.44994	14.99	12.52	17.4		0.0365877	0.0302415	0.0369348		0.034588	0.00376817
389	23279.8	23279.8	6.46661	15.36	12.15	17.63		0.0374908	0.0293478	0.0374231		0.0347539	0.00468193
390	23339.8	23339.8	6.48327	14.48	12.62	17.38		0.0353429	0.0304831	0.0368924		0.0342395	0.00334409
391	23399.8	23399.8	6.49994	13.73	12.16	16.6		0.0335123	0.029372	0.0352367		0.032707	0.00301415
392	23459.8	23459.8	6.51661	14.76	12.32	17.21		0.0360264	0.0297585	0.0365315		0.0341054	0.00377307
393	23519.8	23519.8	6.53327	14.35	12.61	17.45		0.0350256	0.0304589	0.037041		0.0341752	0.00337242
394	23579.8	23579.8	6.54994	14.6	12.56	17.34		0.0356358	0.0303382	0.0368075		0.0342605	0.00344698
395	23639.8	23639.8	6.56661	14.56	12	17.06		0.0355382	0.0289855	0.0362131		0.0335789	0.00399232
396	23699.8	23699.8	6.58327	13.46	12.76	16.63		0.0328533	0.0308213	0.0353004		0.0329916	0.00224275
397	23759.8	23759.8	6.59994	14.07	12.71	15.79		0.0343422	0.0307005	0.0335173		0.0328533	0.0019095
398	23819.8	23819.8	6.61661	14.57	13.17	16.8		0.0355626	0.0318116	0.0356612		0.0343451	0.00219467
399	23879.8	23879.8	6.63327	15.21	12.98	16.96		0.0371247	0.0313527	0.0360008		0.0348261	0.00306011
400	23939.8	23939.8	6.64994	15.12	13.02	16.56		0.0369051	0.0314493	0.0351518		0.034502	0.00278532
401	23999.8	23999.8	6.66661	13.77	13.28	15.85		0.03361	0.0320773	0.0336447		0.0331106	0.00089507
402	24059.8	24059.8	6.68327	14.85	13.48	16.55		0.036246	0.0325604	0.0351305		0.0346457	0.00189006
403	24119.8	24119.8	6.69994	15.05	13.93	17.19		0.0367342	0.0336473	0.0364891		0.0356235	0.00171582
404	24179.8	24179.8	6.71661	15.27	13.92	16.6		0.0372712	0.0336232	0.0352367		0.035377	0.00182804
405	24239.8	24239.8	6.73327	15.46	15.25	16.89		0.0377349	0.0368357	0.0358523		0.0368076	0.000941648
406	24299.8	24299.8	6.74994	15.06	14.56	17.22		0.0367586	0.0351691	0.0365527		0.0361601	0.000864435
407	24359.8	24359.8	6.76661	15.76	14.46	16.86		0.0384672	0.0349275	0.0357886		0.0363944	0.00184595
408	24419.8	24419.8	6.78327	15.37	15.48	16.33		0.0375153	0.0373913	0.0346636		0.0365234	0.00161184
409	24479.8	24479.8	6.79994	16.05	15.32	17.38		0.039175	0.0370048	0.0368924		0.0376907	0.00128664
410	24539.8	24539.8	6.81661	15.9	15.64	17.5		0.0388089	0.0377778	0.0371471		0.0379113	0.000838893
411	24599.8	24599.8	6.83327	15.54	15.55	16.97		0.0379302	0.0375604	0.0360221		0.0371709	0.00101193
412	24659.8	24659.8	6.84994	16.33	17.24	17.03		0.0398584	0.0416425	0.0361494		0.0392168	0.00280219
413	24719.8	24719.8	6.86661	16.84	18.21	17.36		0.0411032	0.0439855	0.0368499		0.0406462	0.00358968
414	24779.8	24779.8	6.88327	17.26	18.36	17.54		0.0421284	0.0443478	0.037232		0.0412361	0.00364086
415	24839.8	24839.8	6.89994	17.22	18.29	18.37		0.0420308	0.0441787	0.0389938		0.0417344	0.00260512
416	24899.8	24899.8	6.91661	17.3	18.58	17.65		0.042226	0.0448792	0.0374655		0.0415236	0.00375644
417	24959.8	24959.8	6.93327	18.67	20	17.44		0.0455699	0.0483092	0.0370197		0.0436329	0.0058887
418	25019.8	25019.8	6.94994	19.37	19.92	18.28		0.0472785	0.0481159	0.0388028		0.0447324	0.00515224
419	25079.8	25079.8	6.96661	18.77	20.78	18.55		0.045814	0.0501932	0.0393759		0.0451277	0.00544121
420	25139.8	25139.8	6.98327	19.46	20.78	18.82		0.0474982	0.0501932	0.0399491		0.0458802	0.0053103
421	25199.8	25199.8	6.99994	18.71	20.77	18.1		0.0456676	0.0501691	0.0384207		0.0447525	0.0059274
422	25259.8	25259.8	7.01661	20.42	22.3	18.83		0.0498413	0.0538647	0.0399703		0.0478921	0.00714937
423	25319.8	25319.8	7.03327	21.22	22.43	19.16		0.051794	0.0541787	0.0406708		0.0488812	0.0072097
424	25379.8	25379.8	7.04994	21.06	22.85	19.09		0.0514035	0.0551932	0.0405222		0.0490396	0.00761582
425	25439.8	25439.8	7.06661	22.1	23.53	19.47		0.0539419	0.0568357	0.0413288		0.0507022	0.0082455
426	25499.8	25499.8	7.08327	22.54	22.7	19.27		0.0550159	0.0548309	0.0409043		0.0502503	0.00809447
427	25559.8	25559.8	7.09994	22.74	24.39	19.79		0.055504	0.058913	0.0420081		0.0521417	0.00893999
428	25619.8	25619.8	7.11661	23.39	25.1	19.66		0.0570906	0.060628	0.0417321		0.0531502	0.0100453
429	25679.8	25679.8	7.13327	23.88	24.89	19.23		0.0582866	0.0601208	0.0408194		0.0530756	0.0106537
430	25739.8	25739.8	7.14994	24.5	25.48	19.62		0.0597999	0.0615459	0.0416472		0.054331	0.0110191
431	25799.8	25799.8	7.16661	23.03	25.01	19.74		0.0562119	0.0604106	0.0419019		0.0528415	0.00970374
432	25859.8	25859.8	7.18327	24.79	25.95	20.59		0.0605077	0.0626812	0.0437062		0.0556317	0.0103848
433	25919.8	25919.8	7.19994	24.71	26.66	20.32		0.0603124	0.0643961	0.0431331		0.0559472	0.0112836
434	25979.8	25979.8	7.21661	26.01	26.84	20.7		0.0634855	0.0648309	0.0439397		0.0574187	0.0116925
435	26039.8	26039.8	7.23327	26.36	26.94	20.43		0.0643398	0.0650725	0.0433666		0.0575929	0.0123258
436	26099.8	26099.8	7.24994	25.07	27.14	21.58		0.0611911	0.0655556	0.0458077		0.0575181	0.0103737
437	26159.8	26159.8	7.26661	26.67	27.8	20.76		0.0650964	0.0671498	0.0440671		0.0587711	0.0127754
438	26219.8	26219.8	7.28327	26.87	28.08	21.21		0.0655846	0.0678261	0.0450223		0.0594776	0.0125688
439	26279.8	26279.8	7.29994	26.68	26.9	22.17		0.0651208	0.0649758	0.0470601		0.0590522	0.0103858
440	26339.8	26339.8	7.31661	27.2	27.84	22.28		0.06639	0.0672464	0.0472936		0.06031	0.0112807
441	26399.8	26399.8	7.33327	26.57	27.2	22.08		0.0648523	0.0657005	0.046869		0.0591406	0.010636
442	26459.8	26459.8	7.34994	27.28	28.78	22.81		0.0665853	0.0695169	0.0484186		0.0615069	0.0114292
443	26519.8	26519.8	7.36661	28.07	27.88	22.36		0.0685135	0.067343	0.0474634		0.0611066	0.0118299
444	26579.8	26579.8	7.38327	27.92	28.87	22.55		0.0681474	0.0697343	0.0478667		0.0619161	0.012193
445	26639.8	26639.8	7.39994	28.01	29.69	22.82		0.0683671	0.071715	0.0484398		0.0628406	0.0125833
446	26699.8	26699.8	7.41661	27.25	29.49	22.8		0.0665121	0.0712319	0.0483974		0.0620471	0.0120543
447	26759.8	26759.8	7.43327	29.3	28.67	22.38		0.0715157	0.0692512	0.0475058		0.0627576	0.0132569
448	26819.8	26819.8	7.44994	28.9	30.29	24.22		0.0705394	0.0731643	0.0514116		0.0650384	0.0118739
449	26879.8	26879.8	7.46661	28.84	29.79	24.36		0.070393	0.0719565	0.0517088		0.0646861	0.0112658
450	26939.8	26939.8	7.48327	28.63	28.68	24.42		0.0698804	0.0692754	0.0518361		0.063664	0.0102477
451	26999.8	26999.8	7.49994	28.53	29.55	24.8		0.0696363	0.0713768	0.0526428		0.064552	0.0103503
452	27059.8	27059.8	7.51661	29.72	30.74	24.17		0.0725409	0.0742512	0.0513055		0.0660325	0.0127826
453	27119.8	27119.8	7.53327	30.26	29.96	24.36		0.0738589	0.0723671	0.0517088		0.0659783	0.0123802
454	27179.8	27179.8	7.54994	30.68	29.46	24.34		0.0748841	0.0711594	0.0516663		0.0659033	0.0124694
455	27239.8	27239.8	7.56661	29.66	29.85	25.99		0.0723944	0.0721014	0.0551688		0.0665549	0.00986176
456	27299.8	27299.8	7.58327	29.54	28.93	24.71		0.0721015	0.0698792	0.0524517		0.0648108	0.0107608
457	27359.8	27359.8	7.59994	31.49	29.82	26.2		0.0768611	0.072029	0.0556145		0.0681682	0.011137
458	27419.8	27419.8	7.61661	29.61	30.64	26		0.0722724	0.0740097	0.05519		0.0671573	0.0104004
459	27479.8	27479.8	7.63327	30.56	30.47	26.99		0.0745912	0.073599	0.0572914		0.0684939	0.00971427
460	27539.8	27539.8	7.64994	30.81	31.3	27.15		0.0752014	0.0756039	0.0576311		0.0694788	0.0102624
461	27599.8	27599.8	7.66661	30.26	30.42	27.34		0.0738589	0.0734783	0.0580344		0.0684572	0.00902842
462	27659.8	27659.8	7.68327	30.93	31.39	28.04		0.0754943	0.0758213	0.0595203		0.0702786	0.00931842
463	27719.8	27719.8	7.69994	31.55	31	27.85		0.0770076	0.0748792	0.059117		0.0703346	0.00977286
464	27779.8	27779.8	7.71661	31.08	31.17	28.63		0.0758604	0.0752899	0.0607727		0.070641	0.00855096
465	27839.8	27839.8	7.73327	31.97	31.27	29.16		0.0780327	0.0755314	0.0618977		0.0718206	0.00868402
466	27899.8	27899.8	7.74994	30.94	30.57	27.95		0.0755187	0.0738406	0.0593292		0.0695628	0.00890218
467	27959.8	27959.8	7.76661	32.62	31.55	28.34		0.0796192	0.0762077	0.0601571		0.0719947	0.0103926
468	28019.8	28019.8	7.78327	32.47	31.16	29.74		0.0792531	0.0752657	0.0631288		0.0725492	0.00839836
469	28079.8	28079.8	7.79994	32.1	31.21	30.18		0.07835	0.0753865	0.0640628		0.0725998	0.00754024
470	28139.8	28139.8	7.81661	32.64	32.21	29.95		0.079668	0.0778019	0.0635746		0.0736815	0.00880244
471	28199.8	28199.8	7.83327	32.15	31.65	29.99		0.0784721	0.0764493	0.0636595		0.0728603	0.00803203
472	28259.8	28259.8	7.84994	33.9	32.05	30.62		0.0827435	0.0774155	0.0649968		0.0750519	0.00910635
473	28319.8	28319.8	7.86661	33.06	32.8	31.21		0.0806932	0.0792271	0.0662492		0.0753898	0.00794987
474	28379.8	28379.8	7.88327	33.76	33.1	31.25		0.0824018	0.0799517	0.0663341		0.0762292	0.00865651
475	28439.8	28439.8	7.89994	34.57	32.64	31.58		0.0843788	0.0788406	0.0670346		0.0767513	0.00885885
476	28499.8	28499.8	7.91661	33.69	32.63	31.61		0.0822309	0.0788164	0.0670983		0.0760485	0.00793694
477	28559.8	28559.8	7.93327	34.59	33.26	33.38		0.0844276	0.0803382	0.0708554		0.0785404	0.0069624
478	28619.8	28619.8	7.94994	34.74	32.81	32.62		0.0847938	0.0792512	0.0692422		0.0777624	0.00788195
479	28679.8	28679.8	7.96661	34.99	33.45	32.94		0.085404	0.0807971	0.0699215		0.0787075	0.00794995
480	28739.8	28739.8	7.98327	35.21	34.14	32.76		0.0859409	0.0824638	0.0695394		0.0793147	0.00864235
481	28799.8	28799.8	7.99994	33.62	33.78	34.47		0.08206	0.0815942	0.0731692		0.0789411	0.00500409
482	28859.8	28859.8	8.01661	35.28	33.59	34.37		0.0861118	0.0811353	0.0729569		0.080068	0.00664206
483	28919.8	28919.8	8.03327	35.54	33.91	35.68		0.0867464	0.0819082	0.0757376		0.0814641	0.0055178
484	28979.8	28979.8	8.04994	36.29	34.24	34.87		0.088577	0.0827053	0.0740183		0.0817669	0.00732461
485	29039.8	29039.8	8.06661	35.34	35.24	34.75		0.0862582	0.0851208	0.0737635		0.0817142	0.00690891
486	29099.8	29099.8	8.08327	36.51	35.24	34.96		0.089114	0.0851208	0.0742093		0.0828147	0.00771531
487	29159.8	29159.8	8.09994	36.83	36.19	35.28		0.089895	0.0874155	0.0748886		0.0840664	0.00804432
488	29219.8	29219.8	8.11661	38.05	35.84	36.93		0.0928728	0.08657	0.078391		0.0859446	0.00726115
489	29279.8	29279.8	8.13327	37.25	36.96	36.8		0.0909202	0.0892754	0.078115		0.0861035	0.00696694
490	29339.8	29339.8	8.14994	37.51	36.84	37.37		0.0915548	0.0889855	0.079325		0.0866218	0.00644845
491	29399.8	29399.8	8.16661	37.25	35.38	37.09		0.0909202	0.0854589	0.0787306		0.0850366	0.00610574
492	29459.8	29459.8	8.18327	37.81	36.99	38.02		0.092287	0.0893478	0.0807047		0.0874465	0.00602068
493	29519.8	29519.8	8.19994	38.62	37.06	37.86		0.0942641	0.0895169	0.0803651		0.0880487	0.00706486
494	29579.8	29579.8	8.21661	39.18	39.09	38.34		0.0956309	0.0944203	0.081384		0.0904784	0.00789922
495	29639.8	29639.8	8.23327	38.84	38.31	39.38		0.0948011	0.0925362	0.0835916		0.0903096	0.00592718
496	29699.8	29699.8	8.24994	38.65	37.25	38.71		0.0943373	0.0899758	0.0821694		0.0888275	0.00616471
497	29759.8	29759.8	8.26661	39.95	39.37	40		0.0975104	0.0950966	0.0849077		0.0925049	0.00668916
498	29819.8	29819.8	8.28327	40.17	39.86	39.95		0.0980474	0.0962802	0.0848015		0.093043	0.00719183
499	29879.8	29879.8	8.29994	39.81	40.54	39.8		0.0971687	0.0979227	0.0844831		0.0931915	0.00755109
500	29939.8	29939.8	8.31661	40.76	40.26	40.82		0.0994874	0.0972464	0.0866483		0.0944607	0.00685792
501	29999.8	29999.8	8.33327	39.19	39.11	41.06		0.0956554	0.0944686	0.0871577		0.0924272	0.00460194
502	30059.8	30059.8	8.34994	40.78	41.86	40.75		0.0995362	0.101111	0.0864997		0.0957157	0.00802004
503	30119.8	30119.8	8.36661	40.81	41.1	42.58		0.0996095	0.0992754	0.0903842		0.096423	0.00523243
504	30179.8	30179.8	8.38327	41.35	40.96	42.99		0.100928	0.0989372	0.0912545		0.0970397	0.00510803
505	30239.8	30239.8	8.39994	42.29	42.29	41.97		0.103222	0.10215	0.0890894		0.0981537	0.0078682
506	30299.8	30299.8	8.41661	40.89	40.61	43.03		0.0998047	0.0980918	0.0913394		0.096412	0.00447568
507	30359.8	30359.8	8.43327	42.4	42.43	43.89		0.10349	0.102488	0.0931649		0.0997144	0.00569411
508	30419.8	30419.8	8.44994	42.54	43.25	44.35		0.103832	0.104469	0.0941414		0.100814	0.00578744
509	30479.8	30479.8	8.46661	42.75	43.95	43.49		0.104345	0.106159	0.0923159		0.10094	0.00752362
510	30539.8	30539.8	8.48327	43.88	44.12	44.2		0.107103	0.10657	0.093823		0.102499	0.00751803
511	30599.8	30599.8	8.49994	43.62	42.93	43.84		0.106468	0.103696	0.0930588		0.101074	0.00707861
512	30659.8	30659.8	8.51661	43.33	44.84	45.89		0.10576	0.108309	0.0974103		0.103827	0.00570094
513	30719.8	30719.8	8.53327	44.05	44.58	45.49		0.107518	0.107681	0.0965612		0.10392	0.00637342
514	30779.8	30779.8	8.54994	43.68	45.41	45.51		0.106615	0.109686	0.0966037		0.104301	0.00684103
515	30839.8	30839.8	8.56661	44.92	44.43	46.13		0.109641	0.107319	0.0979198		0.10496	0.00620656
516	30899.8	30899.8	8.58327	43.99	44.64	46.84		0.107371	0.107826	0.0994269		0.104875	0.00472347
517	30959.8	30959.8	8.59994	45.7	46.45	46.22		0.111545	0.112198	0.0981108		0.107285	0.00795148
518	31019.8	31019.8	8.61661	45.9	47.55	48.08		0.112033	0.114855	0.102059		0.109649	0.00672293
519	31079.8	31079.8	8.63327	45.89	46.9	46.81		0.112009	0.113285	0.0993632		0.108219	0.00769586
520	31139.8	31139.8	8.64994	45.87	47.45	48.94		0.11196	0.114614	0.103885		0.110153	0.00558817
521	31199.8	31199.8	8.66661	45.3	46.54	47.97		0.110569	0.112415	0.101826		0.10827	0.00565687
522	31259.8	31259.8	8.68327	47	48.77	47.9		0.114718	0.117802	0.101677		0.111399	0.00855957
523	31319.8	31319.8	8.69994	47.57	49.36	50.02		0.116109	0.119227	0.106177		0.113838	0.00681511
524	31379.8	31379.8	8.71661	48.15	48.39	49.4		0.117525	0.116884	0.104861		0.11309	0.00713377
525	31439.8	31439.8	8.73327	48.17	49.2	49.58		0.117574	0.118841	0.105243		0.113886	0.00751161
526	31499.8	31499.8	8.74994	46.84	48.79	50.38		0.114328	0.11785	0.106941		0.11304	0.00556739
527	31559.8	31559.8	8.76661	49.21	49.28	49.62		0.120112	0.119034	0.105328		0.114825	0.00824207
528	31619.8	31619.8	8.78327	48.52	50.89	50.4		0.118428	0.122923	0.106984		0.116111	0.00821817
529	31679.8	31679.8	8.79994	49.95	50.96	50.5		0.121918	0.123092	0.107196		0.117402	0.00885822
530	31739.8	31739.8	8.81661	49.64	51.56	51.03		0.121162	0.124541	0.108321		0.118008	0.00855764
531	31799.8	31799.8	8.83327	49.56	49.74	51.62		0.120967	0.120145	0.109573		0.116895	0.00635399
532	31859.8	31859.8	8.84994	50.91	50.81	51.58		0.124262	0.122729	0.109488		0.118827	0.00812323
533	31919.8	31919.8	8.86661	50.99	51.96	51.67		0.124457	0.125507	0.109679		0.119881	0.00885056
534	31979.8	31979.8	8.88327	51.17	54.01	51.9		0.124896	0.130459	0.110168		0.121841	0.010485
535	32039.8	32039.8	8.89994	51.55	52.38	51.91		0.125824	0.126522	0.110189		0.120845	0.00923487
536	32099.8	32099.8	8.91661	50.95	52.1	52.32		0.124359	0.125845	0.111059		0.120421	0.00814178
537	32159.8	32159.8	8.93327	52.48	52.77	52.63		0.128094	0.127464	0.111717		0.122425	0.00927845
538	32219.8	32219.8	8.94994	53.51	53.69	53.03		0.130608	0.129686	0.112566		0.124287	0.0101606
539	32279.8	32279.8	8.96661	54.33	54.6	53.49		0.132609	0.131884	0.113543		0.126012	0.0108048
540	32339.8	32339.8	8.98327	53.16	54.88	54.25		0.129753	0.13256	0.115156		0.125823	0.00934413
541	32399.8	32399.8	8.99994	53.08	52.83	53.66		0.129558	0.127609	0.113904		0.12369	0.00853127
542	32459.8	32459.8	9.01661	54.03	55.25	53.82		0.131877	0.133454	0.114243		0.126525	0.0106653
543	32519.8	32519.8	9.03327	54.04	55.53	55.02		0.131901	0.13413	0.11679		0.127607	0.00943382
544	32579.8	32579.8	9.04994	55.86	56.82	54.71		0.136344	0.137246	0.116132		0.129907	0.0119381
545	32639.8	32639.8	9.06661	55.64	57.39	56.16		0.135807	0.138623	0.11921		0.131213	0.0104899
546	32699.8	32699.8	9.08327	55.49	55.33	54.71		0.135441	0.133647	0.116132		0.128407	0.0106676
547	32759.8	32759.8	9.09994	56.01	57.96	56.2		0.13671	0.14	0.119295		0.132002	0.0111264
548	32819.8	32819.8	9.11661	58.28	58.07	55.3		0.14225	0.140266	0.117385		0.1333	0.0138189
549	32879.8	32879.8	9.13327	57.34	58.01	56.93		0.139956	0.140121	0.120845		0.133641	0.0110817
550	32939.8	32939.8	9.14994	57.17	58.81	55.98		0.139541	0.142053	0.118828		0.133474	0.0127458
551	32999.8	32999.8	9.16661	55.25	57.23	57		0.134855	0.138237	0.120993		0.131362	0.00913697
552	33059.8	33059.8	9.18327	57.64	59.8	57.8		0.140688	0.144444	0.122692		0.135941	0.0116274
553	33119.8	33119.8	9.19994	59.11	60.75	58.87		0.144276	0.146739	0.124963		0.138659	0.0119253
554	33179.8	33179.8	9.21661	59.31	61.24	58.07		0.144764	0.147923	0.123265		0.138651	0.0134178
555	33239.8	33239.8	9.23327	57.89	60.92	60.52		0.141299	0.14715	0.128465		0.138971	0.00955718
556	33299.8	33299.8	9.24994	56.53	59.46	60.35		0.137979	0.143623	0.128104		0.136569	0.00785489
557	33359.8	33359.8	9.26661	59.88	61.5	59.43		0.146156	0.148551	0.126152		0.140286	0.0122992
558	33419.8	33419.8	9.28327	59.45	61.34	60.9		0.145106	0.148164	0.129272		0.140847	0.0101406
559	33479.8	33479.8	9.29994	59.08	62.67	62.55		0.144203	0.151377	0.132774		0.142785	0.00938198
560	33539.8	33539.8	9.31661	60.9	62.84	60.96		0.148645	0.151787	0.129399		0.143277	0.012121
561	33599.8	33599.8	9.33327	58.41	60.95	60.12		0.142568	0.147222	0.127616		0.139135	0.0102438
562	33659.8	33659.8	9.34994	60.32	63.02	60.92		0.14723	0.152222	0.129314		0.142922	0.0120461
563	33719.8	33719.8	9.36661	60.84	63.71	61.9		0.148499	0.153889	0.131395		0.144594	0.0117445
564	33779.8	33779.8	9.38327	61.19	64.59	61.22		0.149353	0.156014	0.129951		0.145106	0.0135407
565	33839.8	33839.8	9.39994	61.45	64.99	62.45		0.149988	0.156981	0.132562		0.14651	0.0125753
566	33899.8	33899.8	9.41661	60.83	62.04	61.28		0.148474	0.149855	0.130079		0.142803	0.011041
567	33959.8	33959.8	9.43327	63.39	64.23	60.96		0.154723	0.155145	0.129399		0.146422	0.014744
568	34019.8	34019.8	9.44994	63.1	65.38	62.46		0.154015	0.157923	0.132583		0.148174	0.0136423
569	34079.8	34079.8	9.46661	63.18	64.33	62.58		0.15421	0.155386	0.132838		0.147478	0.0126925
570	34139.8	34139.8	9.48327	63.68	65.77	62.77		0.155431	0.158865	0.133241		0.149179	0.0139088
571	34199.8	34199.8	9.49994	62.38	63.29	63.04		0.152258	0.152874	0.133814		0.146316	0.0108306
572	34259.8	34259.8	9.51661	63.83	65.56	64.4		0.155797	0.158357	0.136701		0.150285	0.0118335
573	34319.8	34319.8	9.53327	63.56	64.71	64.82		0.155138	0.156304	0.137593		0.149678	0.0104826
574	34379.8	34379.8	9.54994	64.86	64.82	65.58		0.158311	0.15657	0.139206		0.151362	0.0105636
575	34439.8	34439.8	9.56661	64.12	67.22	66.21		0.156505	0.162367	0.140543		0.153138	0.0112946
576	34499.8	34499.8	9.58327	63.61	62.39	66.6		0.15526	0.1507	0.141371		0.149111	0.00707953
577	34559.8	34559.8	9.59994	67.5	66.68	67.36		0.164755	0.161063	0.142985		0.156267	0.0116504
578	34619.8	34619.8	9.61661	66.85	66.9	67.22		0.163168	0.161594	0.142687		0.155817	0.0113975
579	34679.8	34679.8	9.63327	66.8	67.17	67.72		0.163046	0.162246	0.143749		0.156347	0.0109178
580	34739.8	34739.8	9.64994	66.95	66.58	68.62		0.163412	0.160821	0.145659		0.156631	0.00958974
581	34799.8	34799.8	9.66661	66.52	65.08	69		0.162363	0.157198	0.146466		0.155342	0.00810937
582	34859.8	34859.8	9.68327	67.87	67.84	69.65		0.165658	0.163865	0.147845		0.159123	0.0098074
583	34919.8	34919.8	9.69994	68.59	66.94	71.17		0.167415	0.161691	0.151072		0.160059	0.00829286
584	34979.8	34979.8	9.71661	68.72	67.12	72.04		0.167732	0.162126	0.152919		0.160926	0.00747944
585	35039.8	35039.8	9.73327	70.72	68.06	70.3		0.172614	0.164396	0.149225		0.162078	0.0118654
586	35099.8	35099.8	9.74994	67.7	65.15	69.86		0.165243	0.157367	0.148291		0.156967	0.00848289
587	35159.8	35159.8	9.76661	69.28	67.13	72.35		0.169099	0.16215	0.153577		0.161609	0.00777544
588	35219.8	35219.8	9.78327	70.04	69.28	71.69		0.170954	0.167343	0.152176		0.163491	0.00996429
589	35279.8	35279.8	9.79994	70.87	68.49	72.63		0.17298	0.165435	0.154171		0.164195	0.00946562
590	35339.8	35339.8	9.81661	70.69	68.29	74.01		0.172541	0.164952	0.1571		0.164864	0.00772061
591	35399.8	35399.8	9.83327	69.49	66.65	72.76		0.169612	0.16099	0.154447		0.161683	0.00760613
592	35459.8	35459.8	9.84994	71.66	70.05	75.08		0.174908	0.169203	0.159372		0.167828	0.00785916
593	35519.8	35519.8	9.86661	72.7	70.82	75.02		0.177447	0.171063	0.159244		0.169251	0.00923551
594	35579.8	35579.8	9.88327	72.1	70.25	74.7		0.175982	0.169686	0.158565		0.168078	0.00881934
595	35639.8	35639.8	9.89994	73.84	69.71	76.28		0.180229	0.168382	0.161919		0.170177	0.0092863
596	35699.8	35699.8	9.91661	72.35	67.59	75.41		0.176593	0.163261	0.160072		0.166642	0.00876384
597	35759.8	35759.8	9.93327	73.83	71.11	76.89		0.180205	0.171763	0.163214		0.171727	0.00849569
598	35819.8	35819.8	9.94994	75.73	72.58	79.36		0.184843	0.175314	0.168457		0.176204	0.00822909
599	35879.8	35879.8	9.96661	76.87	72.24	77.06		0.187625	0.174493	0.163575		0.175231	0.0120422
600	35939.8	35939.8	9.98327	76.3	71.65	79.3		0.186234	0.173068	0.168329		0.175877	0.00927691
601	35999.8	35999.8	9.99994	73.45	69.42	78.87		0.179278	0.167681	0.167417		0.171458	0.0067728
602	36059.8	36059.8	10.0166	77.32	72.99	80.42		0.188723	0.176304	0.170707		0.178578	0.00922103
603	36119.8	36119.8	10.0333	79.33	72.67	81.77		0.193629	0.175531	0.173572		0.180911	0.0110579
604	36179.8	36179.8	10.0499	78.53	74.54	82.84		0.191677	0.180048	0.175844		0.182523	0.00820149
605	36239.8	36239.8	10.0666	79.84	74.16	82.83		0.194874	0.17913	0.175823		0.183276	0.0101799
606	36299.8	36299.8	10.0833	75.43	72.05	81.98		0.18411	0.174034	0.174018		0.177387	0.00582217
607	36359.8	36359.8	10.0999	79.77	76.08	81.95		0.194703	0.183768	0.173955		0.184142	0.0103795
608	36419.8	36419.8	10.1166	81.82	76.5	83.84		0.199707	0.184783	0.177966		0.187485	0.0111195
609	36479.8	36479.8	10.1333	81.41	75.53	85.25		0.198706	0.18244	0.180959		0.187368	0.00984675
610	36539.8	36539.8	10.1499	82.23	77.5	85.38		0.200708	0.187198	0.181235		0.189714	0.009977
611	36599.8	36599.8	10.1666	78.14	74.9	86.15		0.190725	0.180918	0.18287		0.184838	0.00519118
612	36659.8	36659.8	10.1833	82.44	77.56	86.35		0.20122	0.187343	0.183294		0.190619	0.00940137
613	36719.8	36719.8	10.1999	82.97	77.82	87.05		0.202514	0.187971	0.18478		0.191755	0.00945309
614	36779.8	36779.8	10.2166	84.18	79.08	86.24		0.205467	0.191014	0.183061		0.193181	0.0113593
615	36839.8	36839.8	10.2333	83	77.9	87.97		0.202587	0.188164	0.186733		0.192495	0.00876948
616	36899.8	36899.8	10.2499	81.79	76.36	88.99		0.199634	0.184444	0.188898		0.190992	0.0078082
617	36959.8	36959.8	10.2666	86.72	78.72	90.26		0.211667	0.190145	0.191594		0.197802	0.0120293
618	37019.8	37019.8	10.2833	86.97	77.96	90.11		0.212277	0.188309	0.191276		0.197287	0.0130661
619	37079.8	37079.8	10.2999	86.64	80.4	91.03		0.211472	0.194203	0.193229		0.199634	0.010263
620	37139.8	37139.8	10.3166	87.82	79.9	91.35		0.214352	0.192995	0.193908		0.200418	0.0120755
621	37199.8	37199.8	10.3333	83.7	77.6	91.7		0.204296	0.18744	0.194651		0.195462	0.00845734
622	37259.8	37259.8	10.3499	90.05	81.71	91.28		0.219795	0.197367	0.193759		0.20364	0.014106
623	37319.8	37319.8	10.3666	91.91	81.36	94.94		0.224335	0.196522	0.201528		0.207462	0.0148255
624	37379.8	37379.8	10.3833	90	81.73	94.32		0.219673	0.197415	0.200212		0.205767	0.0121239
625	37439.8	37439.8	10.3999	92.11	83.06	94.25		0.224823	0.200628	0.200064		0.208505	0.0141347
626	37499.8	37499.8	10.4166	88.98	79.23	93.41		0.217183	0.191377	0.198281		0.20228	0.0133601
627	37559.8	37559.8	10.4333	91.68	82.83	94.78		0.223773	0.200072	0.201189		0.208345	0.0133732
628	37619.8	37619.8	10.4499	94.28	83.66	94.96		0.23012	0.202077	0.201571		0.211256	0.0163384
629	37679.8	37679.8	10.4666	94.34	82.36	96.42		0.230266	0.198937	0.20467		0.211291	0.0166809
630	37739.8	37739.8	10.4833	94.18	82.22	96.2		0.229876	0.198599	0.204203		0.210892	0.0166769
631	37799.8	37799.8	10.4999	91.58	80.45	96.61		0.223529	0.194324	0.205073		0.207642	0.0147714
632	37859.8	37859.8	10.5166	94.71	82.89	98.07		0.231169	0.200217	0.208172		0.213186	0.0160735
633	37919.8	37919.8	10.5333	97.3	82.79	96.99		0.237491	0.199976	0.20588		0.214449	0.0201721
634	37979.8	37979.8	10.5499	97.79	83.97	96.89		0.238687	0.202826	0.205668		0.215727	0.0199346
635	38039.8	38039.8	10.5666	97.96	84.7	99.32		0.239102	0.204589	0.210826		0.218172	0.0183917
636	38099.8	38099.8	10.5833	91.7	81.31	99.16		0.223822	0.196401	0.210486		0.210236	0.0137124
637	38159.8	38159.8	10.5999	97.9	85.4	101.9		0.238955	0.20628	0.216302		0.220513	0.0167395
638	38219.8	38219.8	10.6166	100	87.06	100.3		0.244081	0.21029	0.212906		0.222426	0.0187997
639	38279.8	38279.8	10.6333	100.2	85.27	102.8		0.244569	0.205966	0.218213		0.222916	0.0197266
640	38339.8	38339.8	10.6499	101	86.73	104.1		0.246522	0.209493	0.220972		0.225662	0.0189548
641	38399.8	38399.8	10.6666	94.6	83.19	101.9		0.230901	0.200942	0.216302		0.216048	0.0149809
642	38459.8	38459.8	10.6833	100.1	87.64	104.9		0.244325	0.211691	0.22267		0.226229	0.0166056
643	38519.8	38519.8	10.6999	100.6	86.9	105.2		0.245546	0.209903	0.223307		0.226252	0.0180026
644	38579.8	38579.8	10.7166	102.8	89.02	105.6		0.250915	0.215024	0.224156		0.230032	0.018653
645	38639.8	38639.8	10.7333	100.7	90.05	105.7		0.24579	0.217512	0.224368		0.229223	0.0147507
646	38699.8	38699.8	10.7499	97.75	87.36	104.6		0.238589	0.211014	0.222034		0.223879	0.0138797
647	38759.8	38759.8	10.7666	102.7	89.12	106.7		0.250671	0.215266	0.226491		0.230809	0.0180934
648	38819.8	38819.8	10.7833	103.1	91.28	109.3		0.251648	0.220483	0.23201		0.234714	0.0157571
649	38879.8	38879.8	10.7999	102.6	90.66	106.4		0.250427	0.218986	0.225854		0.231756	0.0165307
650	38939.8	38939.8	10.8166	103.8	91.04	108.6		0.253356	0.219903	0.230524		0.234595	0.0170938
651	38999.8	38999.8	10.8333	99.59	87.43	108.7		0.24308	0.211184	0.230737		0.228333	0.0160836
652	39059.8	39059.8	10.8499	105.3	92.18	112.2		0.257017	0.222657	0.238166		0.23928	0.0172072
653	39119.8	39119.8	10.8666	105.5	91.37	111.5		0.257505	0.2207	0.23668		0.238295	0.0184556
654	39179.8	39179.8	10.8833	109.1	93.69	113.1		0.266292	0.226304	0.240076		0.244224	0.0203142
655	39239.8	39239.8	10.8999	107.9	91.98	112.8		0.263363	0.222174	0.23944		0.241659	0.0206843
656	39299.8	39299.8	10.9166	101.4	88.51	113.5		0.247498	0.213792	0.240925		0.234072	0.0178676
657	39359.8	39359.8	10.9333	107.3	93.56	115.1		0.261899	0.22599	0.244322		0.24407	0.0179556
658	39419.8	39419.8	10.9499	109.9	96.29	115.4		0.268245	0.232585	0.244959		0.248596	0.0181064
659	39479.8	39479.8	10.9666	109	93.96	116.4		0.266048	0.226957	0.247081		0.246695	0.0195488
660	39539.8	39539.8	10.9833	109.6	96.04	116.6		0.267513	0.231981	0.247506		0.249	0.0178131
661	39599.8	39599.8	10.9999	105.3	93.13	116.7		0.257017	0.224952	0.247718		0.243229	0.0164974
662	39659.8	39659.8	11.0166	111.9	94.4	119		0.273127	0.228019	0.2526		0.251249	0.022584
663	39719.8	39719.8	11.0333	112.7	96.01	120.4		0.275079	0.231908	0.255572		0.254187	0.0216189
664	39779.8	39779.8	11.0499	111	97.91	121.4		0.27093	0.236498	0.257695		0.255041	0.0173689
665	39839.8	39839.8	11.0666	112.3	97.95	121.6		0.274103	0.236594	0.258119		0.256272	0.0188225
666	39899.8	39899.8	11.0833	107.4	93.79	121.4		0.262143	0.226546	0.257695		0.248795	0.0193959
667	39959.8	39959.8	11.0999	113.4	97.38	125		0.276788	0.235217	0.265336		0.259114	0.0214725
668	40019.8	40019.8	11.1166	114	97.2	125.9		0.278252	0.234783	0.267247		0.260094	0.0226004
669	40079.8	40079.8	11.1333	115.4	99.28	128.5		0.28167	0.239807	0.272766		0.264747	0.0220532
670	40139.8	40139.8	11.1499	115.5	98.36	129.6		0.281914	0.237585	0.275101		0.264866	0.023871
671	40199.8	40199.8	11.1666	111.2	96.59	128.8		0.271418	0.233309	0.273403		0.259377	0.0225969
672	40259.8	40259.8	11.1833	116.6	98.84	128.9		0.284598	0.238744	0.273615		0.265652	0.0239418
673	40319.8	40319.8	11.1999	117.4	99.7	131.5		0.286551	0.240821	0.279134		0.268835	0.0245428
674	40379.8	40379.8	11.2166	117.2	99.69	131.4		0.286063	0.240797	0.278922		0.268594	0.0243361
675	40439.8	40439.8	11.2333	117.7	99.94	133.8		0.287283	0.241401	0.284016		0.2709	0.0255992
676	40499.8	40499.8	11.2499	112.7	96.97	131.2		0.275079	0.234227	0.278497		0.262601	0.0246321
677	40559.8	40559.8	11.2666	118.5	102	135.1		0.289236	0.246377	0.286776		0.274129	0.024066
678	40619.8	40619.8	11.2833	118.9	102	133.2		0.290212	0.246377	0.282743		0.273111	0.0234514
679	40679.8	40679.8	11.2999	121.8	102.2	136.4		0.297291	0.24686	0.289535		0.277895	0.0271557
680	40739.8	40739.8	11.3166	121.3	103.4	137.8		0.29607	0.249758	0.292507		0.279445	0.0257712
681	40799.8	40799.8	11.3333	115.2	100.9	138.9		0.281181	0.24372	0.294842		0.273248	0.0264683
682	40859.8	40859.8	11.3499	122.5	104.2	139.7		0.298999	0.251691	0.29654		0.28241	0.026632
683	40919.8	40919.8	11.3666	123.6	105.8	140.5		0.301684	0.255556	0.298238		0.285159	0.0256954
684	40979.8	40979.8	11.3833	124.5	104.5	142.8		0.303881	0.252415	0.30312		0.286472	0.0294965
685	41039.8	41039.8	11.3999	125.5	106.1	140.8		0.306322	0.25628	0.298875		0.287159	0.0269998
686	41099.8	41099.8	11.4166	118.1	104.8	140.8		0.28826	0.25314	0.298875		0.280092	0.0239365
687	41159.8	41159.8	11.4333	123.4	107.1	145.5		0.301196	0.258696	0.308852		0.289581	0.0270201
688	41219.8	41219.8	11.4499	125.9	107.2	145.5		0.307298	0.258937	0.308852		0.291696	0.0283803
689	41279.8	41279.8	11.4666	126.7	109.1	146.8		0.309251	0.263527	0.311611		0.294796	0.0271059
690	41339.8	41339.8	11.4833	125.1	109.1	145.8		0.305345	0.263527	0.309488		0.292787	0.0254246
691	41399.8	41399.8	11.4999	119.8	107.8	148.4		0.292409	0.260386	0.315007		0.289268	0.0274456
692	41459.8	41459.8	11.5166	128.1	111.3	149.6		0.312668	0.268841	0.317555		0.299688	0.0268259
693	41519.8	41519.8	11.5333	128.4	113.3	150.4		0.3134	0.273671	0.319253		0.302108	0.0248001
694	41579.8	41579.8	11.5499	130.4	114.8	152.5		0.318282	0.277295	0.32371		0.306429	0.0253766
695	41639.8	41639.8	11.5666	129.6	112.2	152.3		0.316329	0.271014	0.323286		0.303543	0.0283846
696	41699.8	41699.8	11.5833	123	112.3	151		0.30022	0.271256	0.320526		0.297334	0.0247616
697	41759.8	41759.8	11.5999	132.1	114.3	153.6		0.322431	0.276087	0.326045		0.308188	0.0278588
698	41819.8	41819.8	11.6166	130	114.4	156.9		0.317305	0.276329	0.33305		0.308895	0.0292813
699	41879.8	41879.8	11.6333	131.9	116	157.9		0.321943	0.280193	0.335173		0.312436	0.0286962
700	41939.8	41939.8	11.6499	133.6	117.1	156.9		0.326092	0.28285	0.33305		0.313998	0.0271978
701	41999.8	41999.8	11.6666	128.2	115.4	156.9		0.312912	0.278744	0.33305		0.308235	0.0274535
702	42059.8	42059.8	11.6833	133.7	116.6	162.6		0.326336	0.281643	0.34515		0.31771	0.0326206
703	42119.8	42119.8	11.6999	137.2	117.9	160.1		0.334879	0.284783	0.339843		0.319835	0.0304575
704	42179.8	42179.8	11.7166	136.3	118.2	163.8		0.332682	0.285507	0.347697		0.321962	0.0324512
705	42239.8	42239.8	11.7333	136.3	118.5	163.3		0.332682	0.286232	0.346636		0.32185	0.0316253
706	42299.8	42299.8	11.7499	131.5	119.2	160.3		0.320967	0.287923	0.340267		0.316386	0.0264714
707	42359.8	42359.8	11.7666	138.2	118.5	166.4		0.33732	0.286232	0.353216		0.325589	0.0349989
708	42419.8	42419.8	11.7833	136.4	122.2	166.2		0.332927	0.295169	0.352791		0.326962	0.0292705
709	42479.8	42479.8	11.7999	138.8	120.9	167.7		0.338784	0.292029	0.355975		0.32893	0.0330927
710	42539.8	42539.8	11.8166	139.6	122.2	168.4		0.340737	0.295169	0.357461		0.331122	0.0322399
711	42599.8	42599.8	11.8333	132.5	120	166.8		0.323407	0.289855	0.354065		0.322442	0.0321158
712	42659.8	42659.8	11.8499	140.3	123.2	169.5		0.342446	0.297585	0.359796		0.333275	0.0321036
713	42719.8	42719.8	11.8666	141.2	125.1	172.1		0.344642	0.302174	0.365315		0.337377	0.0321915
714	42779.8	42779.8	11.8833	142.2	125.1	174		0.347083	0.302174	0.369348		0.339535	0.0342174
715	42839.8	42839.8	11.8999	143.1	125.8	173.6		0.34928	0.303865	0.368499		0.340548	0.0331902
716	42899.8	42899.8	11.9166	135.7	122.6	174.6		0.331218	0.296135	0.370622		0.332658	0.0372642
717	42959.8	42959.8	11.9333	145.2	127.3	176.8		0.354406	0.307488	0.375292		0.345728	0.0347248
718	43019.8	43019.8	11.9499	144	129.6	176.4		0.351477	0.313043	0.374443		0.346321	0.0310227
719	43079.8	43079.8	11.9666	145.3	126.7	179.2		0.35465	0.306039	0.380386		0.347025	0.0377558
720	43139.8	43139.8	11.9833	145.8	128.9	181.1		0.35587	0.311353	0.384419		0.350547	0.0368231
721	43199.8	43199.8	11.9999	139.5	126.8	179.9		0.340493	0.30628	0.381872		0.342882	0.0378526
722	43259.8	43259.8	12.0166	146.7	132.2	181.7		0.358067	0.319324	0.385693		0.354361	0.0333395
723	43319.8	43319.8	12.0333	148.9	131.3	181.7		0.363437	0.31715	0.385693		0.355426	0.0349667
724	43379.8	43379.8	12.0499	150	132.3	185		0.366122	0.319565	0.392698		0.359462	0.0370184
725	43439.8	43439.8	12.0666	151	135	187.7		0.368562	0.326087	0.398429		0.36436	0.0363538
726	43499.8	43499.8	12.0833	143.4	129.3	185.1		0.350012	0.312319	0.39291		0.351747	0.0403237
727	43559.8	43559.8	12.0999	151.9	134	188.3		0.370759	0.323671	0.399703		0.364711	0.0383748
728	43619.8	43619.8	12.1166	151.7	136.5	187.8		0.370271	0.32971	0.398641		0.366208	0.0346449
729	43679.8	43679.8	12.1333	152.8	136.3	191		0.372956	0.329227	0.405434		0.369206	0.0382417
730	43739.8	43739.8	12.1499	155.8	135.8	191		0.380278	0.328019	0.405434		0.371244	0.0394902
731	43799.8	43799.8	12.1666	146.6	133	191.4		0.357823	0.321256	0.406283		0.361787	0.042652
732	43859.8	43859.8	12.1833	156.7	138.9	191.2		0.382475	0.335507	0.405859		0.374614	0.0358285
733	43920.2	43920.2	12.2	158.6	140.6	192.7		0.387113	0.339614	0.409043		0.37859	0.0354906
734	43980.1	43980.1	12.2167	156	141.3	194.4		0.380766	0.341304	0.412651		0.378241	0.0357404
735	44039.8	44039.8	12.2333	158.5	142.4	195.5		0.386868	0.343961	0.414986		0.381939	0.0357681
736	44099.8	44099.8	12.2499	149.8	135.7	192.1		0.365633	0.327778	0.407769		0.36706	0.0400147
737	44160.2	44160.2	12.2667	160.4	144.9	199.3		0.391506	0.35	0.423052		0.388186	0.0366392
738	44220.2	44220.2	12.2834	161	144.8	198.3		0.39297	0.349758	0.42093		0.387886	0.035857
739	44280.2	44280.2	12.3001	160.9	145.4	201.5		0.392726	0.351208	0.427722		0.390552	0.0383036
740	44340.2	44340.2	12.3167	160.7	146.8	202.2		0.392238	0.354589	0.429208		0.392012	0.0373099
741	44400.2	44400.2	12.3334	153.5	140.2	199.6		0.374664	0.338647	0.423689		0.379	0.0426864
742	44460.1	44460.1	12.35	163.5	146.9	203.9		0.399072	0.354831	0.432817		0.395573	0.0391105
743	44520.2	44520.2	12.3667	162.5	146.4	205.5		0.396632	0.353623	0.436213		0.395489	0.0413068
744	44580.2	44580.2	12.3834	164.2	147.4	204.6		0.400781	0.356039	0.434303		0.397041	0.0392659
745	44640.2	44640.2	12.4	164.1	147.4	207.2		0.400537	0.356039	0.439822		0.398799	0.0419186
746	44700.2	44700.2	12.4167	154.2	145.5	203.5		0.376373	0.351449	0.431968		0.386597	0.0412213
747	44760.1	44760.1	12.4334	163.5	150.2	207.6		0.399072	0.362802	0.440671		0.400848	0.0389648
748	44820.6	44820.6	12.4502	166.3	151.9	208.8		0.405907	0.366908	0.443218		0.405344	0.038158
749	44880.2	44880.2	12.4667	169.4	153.3	211.4		0.413473	0.37029	0.448737		0.410833	0.0392901
750	44940.7	44940.7	12.4835	168.3	154.3	213.4		0.410788	0.372705	0.452982		0.412159	0.0401561
751	45000.2	45000.2	12.5	158.3	148.5	210		0.38638	0.358696	0.445765		0.396947	0.0444862
752	45060.7	45060.7	12.5169	170	156.7	214.7		0.414938	0.378502	0.455742		0.416394	0.0386403
753	45120.7	45120.7	12.5335	170.8	158.2	216.3		0.41689	0.382126	0.459138		0.419385	0.0385668
754	45180.7	45180.7	12.5502	170.8	158.8	217.6		0.41689	0.383575	0.461898		0.420788	0.0393066
755	45240.7	45240.7	12.5669	171.5	158.2	220		0.418599	0.382126	0.466992		0.422572	0.0425726
756	45300.6	45300.6	12.5835	163.5	155.2	219		0.399072	0.374879	0.464869		0.41294	0.0465704
757	45360.7	45360.7	12.6002	175.9	162	223.8		0.429339	0.391304	0.475058		0.4319	0.0419357
758	45420.7	45420.7	12.6169	174.2	162.6	226.6		0.425189	0.392754	0.481002		0.432982	0.0446372
759	45480.7	45480.7	12.6335	178.4	166	230.6		0.435441	0.400966	0.489493		0.441966	0.0446226
760	45540.7	45540.7	12.6502	178	165	230.7		0.434464	0.398551	0.489705		0.440907	0.0459173
761	45600.7	45600.7	12.6669	167	157.4	229.9		0.407615	0.380193	0.488007		0.425272	0.0560335
762	45660.7	45660.7	12.6835	181.5	169	234.2		0.443007	0.408213	0.497134		0.449451	0.0448098
763	45720.7	45720.7	12.7002	181.4	168.3	235.8		0.442763	0.406522	0.500531		0.449938	0.0474135
764	45780.6	45780.6	12.7168	183	171.4	239.6		0.446668	0.41401	0.508597		0.456425	0.0480425
765	45840.7	45840.7	12.7335	181.3	172.7	242.4		0.442519	0.41715	0.51454		0.45807	0.0505233
766	45900.7	45900.7	12.7502	170.8	166.2	241.2		0.41689	0.401449	0.511993		0.443444	0.059865
767	45960.7	45960.7	12.7668	183.9	173.3	246.6		0.448865	0.418599	0.523456		0.46364	0.0539672
768	46020.7	46020.7	12.7835	186.2	175	247.1		0.454479	0.422705	0.524517		0.467234	0.0520905
769	46080.6	46080.6	12.8002	185.8	176.8	248.2		0.453503	0.427053	0.526852		0.469136	0.0517035
770	46140.7	46140.7	12.8169	187.7	179.1	252		0.45814	0.432609	0.534918		0.475222	0.053251
771	46200.7	46200.7	12.8335	174.6	172.6	250.3		0.426165	0.416908	0.53131		0.458128	0.0635462
772	46260.7	46260.7	12.8502	189.1	179.2	253.7		0.461557	0.43285	0.538527		0.477645	0.0546442
773	46320.7	46320.7	12.8669	192.8	183.8	257		0.470588	0.443961	0.545532		0.486694	0.0526657
774	46380.7	46380.7	12.8835	192.3	183.1	258.7		0.469368	0.442271	0.54914		0.486926	0.0555564
775	46440.7	46440.7	12.9002	192.7	184.4	257.8		0.470344	0.445411	0.54723		0.487662	0.0530727
776	46500.7	46500.7	12.9169	178.8	175.5	258.1		0.436417	0.423913	0.547867		0.469399	0.0682421
777	46560.6	46560.6	12.9335	193.4	182.9	263		0.472053	0.441787	0.558268		0.490703	0.0604383
778	46620.7	46620.7	12.9502	192.3	188.1	264.8		0.469368	0.454348	0.562089		0.495268	0.0583536
779	46680.7	46680.7	12.9669	195.4	188	264.7		0.476934	0.454106	0.561876		0.497639	0.0567901
780	46740.7	46740.7	12.9835	196.3	189.4	265.7		0.479131	0.457488	0.563999		0.500206	0.0562963
781	46800.7	46800.7	13.0002	183	179.9	265		0.446668	0.434541	0.562513		0.481241	0.0706447
782	46860.6	46860.6	13.0168	197.3	189.9	269.5		0.481572	0.458696	0.572065		0.504111	0.0599515
783	46920.7	46920.7	13.0335	198.4	190.1	269.4		0.484257	0.459179	0.571853		0.505096	0.0591573
784	46980.7	46980.7	13.0502	199.2	192	271		0.486209	0.463768	0.575249		0.508409	0.058963
785	47040.7	47040.7	13.0669	200.4	192.1	270.2		0.489138	0.46401	0.573551		0.5089	0.0573823
786	47100.7	47100.7	13.0835	187.5	185.1	270		0.457652	0.447101	0.573127		0.492627	0.0699144
787	47160.7	47160.7	13.1002	199.1	196.3	275		0.485965	0.474155	0.58374		0.51462	0.0601504
788	47220.7	47220.7	13.1169	202	197.2	279.8		0.493044	0.476329	0.593929		0.5211	0.0636228
789	47280.7	47280.7	13.1335	202.8	198.2	278.2		0.494996	0.478744	0.590533		0.521424	0.0603988
790	47340.7	47340.7	13.1502	204	199.7	279		0.497925	0.482367	0.592231		0.524174	0.0594498
791	47400.7	47400.7	13.1669	193.7	190.3	280.6		0.472785	0.459662	0.595627		0.509358	0.0749989
792	47460.7	47460.7	13.1835	206.5	204.9	281.5		0.504027	0.494928	0.597538		0.532164	0.0567976
793	47520.9	47520.9	13.2003	207.7	206.8	280.6		0.506956	0.499517	0.595627		0.534033	0.0534713
794	47580.7	47580.7	13.2169	207.8	208.1	285.3		0.5072	0.502657	0.605604		0.538487	0.0581692
795	47640.9	47640.9	13.2336	205.4	205.8	285.7		0.501342	0.497101	0.606453		0.534966	0.0619462
796	47700.7	47700.7	13.2502	195.7	201.9	284.4		0.477667	0.487681	0.603693		0.523014	0.0700499
797	47760.7	47760.7	13.2669	212.3	212.7	291.2		0.518184	0.513768	0.618128		0.550027	0.0590186
798	47820.9	47820.9	13.2836	211.9	214.6	290.5		0.517208	0.518357	0.616642		0.550736	0.0570793
799	47880.5	47880.5	13.3001	210.5	215.6	292.6		0.513791	0.520773	0.6211		0.551888	0.0600408
800	47940.2	47940.2	13.3167	215	215.2	298		0.524774	0.519807	0.632562		0.559048	0.0637138
801	48000.9	48000.9	13.3336	203.6	206.5	293.7		0.496949	0.498792	0.623435		0.539725	0.0725002
802	48060.5	48060.5	13.3501	218	217.7	298.1		0.532097	0.525845	0.632774		0.563572	0.0600123
803	48120.9	48120.9	13.3669	220.6	220.1	299.4		0.538443	0.531643	0.635534		0.56854	0.0581182
804	48180.9	48180.9	13.3836	218.9	220.3	303.4		0.534293	0.532126	0.644025		0.570148	0.0639883
805	48240.7	48240.7	13.4002	219.9	220.9	306.2		0.536734	0.533575	0.649968		0.573426	0.0663065
806	48300.5	48300.5	13.4168	206.8	210	303.8		0.50476	0.507246	0.644874		0.552293	0.0801867
807	48360.5	48360.5	13.4335	220.7	222.6	307		0.538687	0.537681	0.651666		0.576011	0.065521
808	48420.5	48420.5	13.4501	223.6	227.4	310.5		0.545765	0.549275	0.659096		0.584712	0.064442
809	48480.7	48480.7	13.4669	227.2	229.5	311.6		0.554552	0.554348	0.661431		0.59011	0.0617654
810	48540.8	48540.8	13.4835	227.1	228.8	314.2		0.554308	0.552657	0.66695		0.591305	0.0655155
811	48600.7	48600.7	13.5002	216	218.3	315.6		0.527215	0.527295	0.669921		0.57481	0.0823686
812	48660.7	48660.7	13.5169	231.8	230.5	313.9		0.56578	0.556763	0.666313		0.596285	0.060813
813	48720.7	48720.7	13.5335	232.9	235.5	318.2		0.568465	0.568841	0.67544		0.604249	0.0616543
814	48780.7	48780.7	13.5502	235	235.9	319		0.57359	0.569807	0.677139		0.606845	0.0609052
815	48840.8	48840.8	13.5669	236.7	232.1	320		0.57774	0.560628	0.679261		0.605876	0.0641265
816	48900.7	48900.7	13.5835	222.9	219.5	321.1		0.544057	0.530193	0.681596		0.585282	0.0836981
817	48960.7	48960.7	13.6002	239.8	236.2	322.9		0.585306	0.570531	0.685417		0.613752	0.0625023
818	49020.7	49020.7	13.6169	239.9	236	323.7		0.58555	0.570048	0.687115		0.614238	0.0635877
819	49080.7	49080.7	13.6335	242.4	237.9	328.9		0.591652	0.574638	0.698153		0.621481	0.0669428
820	49140.8	49140.8	13.6502	244.4	238.7	328.5		0.596534	0.57657	0.697304		0.623469	0.0647172
821	49200.7	49200.7	13.6669	230.7	222.3	329.7		0.563095	0.536957	0.699851		0.599968	0.0874836
822	49260.7	49260.7	13.6835	249	238.8	329		0.607762	0.576812	0.698366		0.627646	0.0631695
823	49320.8	49320.8	13.7002	253	241.9	335.4		0.617525	0.5843	0.711951		0.637925	0.0662256
824	49380.7	49380.7	13.7169	252.4	239.9	337.7		0.616061	0.579469	0.716833		0.637454	0.0711372
825	49440.7	49440.7	13.7335	256.5	244.9	337.1		0.626068	0.591546	0.715559		0.644391	0.064005
826	49500.7	49500.7	13.7502	239.4	228.9	336		0.58433	0.552899	0.713224		0.616818	0.0849569
827	49560.7	49560.7	13.7669	258.9	243.6	339.1		0.631926	0.588406	0.719805		0.646712	0.0669358
828	49620.8	49620.8	13.7835	259.4	245.7	338.6		0.633146	0.593478	0.718743		0.648456	0.0640205
829	49680.7	49680.7	13.8002	262.2	245.9	343.7		0.63998	0.593961	0.729569		0.654504	0.0689605
830	49740.7	49740.7	13.8169	261	247.4	343.9		0.637052	0.597585	0.729994		0.654877	0.0679804
831	49800.7	49800.7	13.8335	248	229.1	345.6		0.605321	0.553382	0.733602		0.630768	0.092766
832	49860.7	49860.7	13.8502	265.7	247.5	346.2		0.648523	0.597826	0.734876		0.660408	0.0692936
833	49920.7	49920.7	13.8669	267.2	252.2	349.6		0.652185	0.609179	0.742093		0.667819	0.0678223
834	49980.7	49980.7	13.8835	269.2	249.6	350.4		0.657066	0.602899	0.743791		0.667919	0.0710705
835	50040.7	50040.7	13.9002	271.3	251.5	353.7		0.662192	0.607488	0.750796		0.673492	0.0723192
836	50100.8	50100.8	13.9169	258.3	234.9	351.8		0.630461	0.567391	0.746763		0.648205	0.0909927
837	50160.7	50160.7	13.9335	276.3	252.2	352.8		0.674396	0.609179	0.748886		0.677487	0.0699047
838	50220.8	50220.8	13.9502	275.6	252.9	356.1		0.672687	0.61087	0.75589		0.679816	0.0727728
839	50280.7	50280.7	13.9669	281.2	254.7	358.9		0.686356	0.615217	0.761834		0.687802	0.073319
840	50340.8	50340.8	13.9835	278.9	254.7	363.8		0.680742	0.615217	0.772235		0.689398	0.078866
841	50400.8	50400.8	14.0002	265.7	238.1	360.6		0.648523	0.575121	0.765443		0.663029	0.0959865
842	50460.7	50460.7	14.0169	283.3	256.4	364.2		0.691482	0.619324	0.773084		0.69463	0.0769286
843	50520.7	50520.7	14.0335	284.7	254.7	364.4		0.694899	0.615217	0.773509		0.694542	0.0791463
844	50580.8	50580.8	14.0502	284.9	258	365.1		0.695387	0.623188	0.774995		0.697857	0.0759333
845	50640.7	50640.7	14.0669	286.2	261.3	365.7		0.69856	0.631159	0.776268		0.701996	0.0726154
846	50700.8	50700.8	14.0836	273.3	244.2	366.2		0.667073	0.589855	0.77733		0.678086	0.0942212
847	50760.7	50760.7	14.1002	291.3	260.6	367.3		0.711008	0.629469	0.779665		0.706714	0.07519
848	50820.8	50820.8	14.1169	294	266.2	367.1		0.717598	0.642995	0.77924		0.713278	0.0682251
849	50880.8	50880.8	14.1335	292.6	264.3	372.9		0.714181	0.638406	0.791552		0.714713	0.0765743
850	50940.8	50940.8	14.1502	293.4	265	370.9		0.716134	0.640097	0.787306		0.714512	0.0736182
851	51000.8	51000.8	14.1669	281.1	248.6	371.2		0.686112	0.600483	0.787943		0.691513	0.0938466
852	51060.8	51060.8	14.1835	295.2	267.6	372		0.720527	0.646377	0.789641		0.718848	0.071647
853	51120.8	51120.8	14.2002	300.6	266.9	374.3		0.733708	0.644686	0.794523		0.724306	0.0753599
854	51180.8	51180.8	14.2169	300	269.4	376.1		0.732243	0.650725	0.798344		0.727104	0.0739439
855	51240.8	51240.8	14.2336	301.9	269.7	375.6		0.736881	0.651449	0.797283		0.728538	0.0732739
856	51300.8	51300.8	14.2502	292.2	249.7	375.4		0.713205	0.60314	0.796858		0.704401	0.0971588
857	51360.8	51360.8	14.2669	305.7	272.8	377.1		0.746156	0.658937	0.800467		0.735187	0.0713997
858	51420.8	51420.8	14.2836	306	274.3	381.3		0.746888	0.66256	0.809382		0.73961	0.073681
859	51480.8	51480.8	14.3002	307.4	273.7	382		0.750305	0.661111	0.810868		0.740761	0.0753333
860	51540.8	51540.8	14.3169	309.4	275.4	382.1		0.755187	0.665217	0.81108		0.743828	0.0735919
861	51600.8	51600.8	14.3336	300	260.2	382.4		0.732243	0.628502	0.811717		0.724154	0.0918749
862	51660.8	51660.8	14.3502	312.6	276.3	379.3		0.762997	0.667391	0.805137		0.745175	0.0705811
863	51720.8	51720.8	14.3669	314.2	281.2	382.4		0.766903	0.679227	0.811717		0.752616	0.0673907
864	51780.8	51780.8	14.3836	315.1	282.3	384.8		0.769099	0.681884	0.816812		0.755932	0.0684208
865	51840.8	51840.8	14.4002	316.7	281.3	390.1		0.773005	0.679469	0.828062		0.760178	0.0751225
866	51900.8	51900.8	14.4169	306.7	265.8	389.2		0.748597	0.642029	0.826152		0.738926	0.0924415
867	51960.8	51960.8	14.4336	319.6	282.4	389.9		0.780083	0.682126	0.827637		0.763282	0.0741966
868	52020.8	52020.8	14.4502	318.7	281.9	389.1		0.777886	0.680918	0.825939		0.761581	0.0738728
869	52080.8	52080.8	14.4669	321.2	286.5	390.4		0.783988	0.692029	0.828699		0.768239	0.0696828
870	52140.8	52140.8	14.4836	324.3	290.3	390.3		0.791555	0.701208	0.828487		0.77375	0.0654808
871	52200.8	52200.8	14.5002	314.9	272	396.7		0.768611	0.657005	0.842072		0.755896	0.0931864
872	52260.8	52260.8	14.5169	324.7	290.3	390.9		0.792531	0.701208	0.82976		0.7745	0.0661459
873	52320.8	52320.8	14.5336	324.3	288.9	393.9		0.791555	0.697826	0.836128		0.77517	0.0705919
874	52380.8	52380.8	14.5502	324.5	290	396.2		0.792043	0.700483	0.84101		0.777845	0.0713313
875	52440.8	52440.8	14.5669	328.6	292.5	400		0.80205	0.706522	0.849077		0.785883	0.0726396
876	52500.8	52500.8	14.5836	322.4	275.6	400		0.786917	0.6657	0.849077		0.767231	0.0932596
877	52560.8	52560.8	14.6002	328	293.9	399.4		0.800586	0.709903	0.847803		0.786097	0.0700822
878	52620.8	52620.8	14.6169	326.2	297.1	398.7		0.796192	0.717633	0.846317		0.786714	0.0648636
879	52680.8	52680.8	14.6336	330.4	297.7	400.9		0.806444	0.719082	0.850987		0.792171	0.0671008
880	52740.8	52740.8	14.6502	332.5	300	402.5		0.811569	0.724638	0.854383		0.796863	0.0661111
881	52800.8	52800.8	14.6669	326.8	282.3	403.6		0.797657	0.681884	0.856718		0.778753	0.0889369
882	52860.8	52860.8	14.6836	333	303.5	406		0.81279	0.733092	0.861813		0.802565	0.0649668
883	52920.8	52920.8	14.7002	334.6	303.7	408.3		0.816695	0.733575	0.866695		0.805655	0.0672432
884	52980.8	52980.8	14.7169	335.6	306.9	410.4		0.819136	0.741304	0.871153		0.810531	0.0653504
885	53040.8	53040.8	14.7336	337.3	307.1	409.9		0.823285	0.741787	0.870091		0.811721	0.0649289
886	53100.8	53100.8	14.7502	333.6	292.9	413.8		0.814254	0.707488	0.87837		0.800037	0.0863235
887	53160.8	53160.8	14.7669	341	310.1	413.2		0.832316	0.749034	0.877096		0.819482	0.0649887
888	53220.8	53220.8	14.7836	340.9	310.4	415		0.832072	0.749758	0.880917		0.820916	0.0662872
889	53280.8	53280.8	14.8002	341.6	308.4	415.5		0.833781	0.744928	0.881978		0.820229	0.0695232
890	53340.8	53340.8	14.8169	344.6	313.2	419.3		0.841103	0.756522	0.890045		0.829223	0.0675495
891	53400.8	53400.8	14.8336	342.4	298.4	414.9		0.835733	0.720773	0.880705		0.812404	0.0824788
892	53460.8	53460.8	14.8502	346.1	317	417.7		0.844764	0.7657	0.886648		0.832371	0.061419
893	53520.8	53520.8	14.8669	347.3	319.5	420.1		0.847693	0.771739	0.891743		0.837058	0.0607046
894	53580.8	53580.8	14.8836	350.3	318.3	421.6		0.855016	0.768841	0.894927		0.839594	0.0644422
895	53640.8	53640.8	14.9002	353.4	323.2	421.8		0.862582	0.780676	0.895351		0.846203	0.059066
896	53700.8	53700.8	14.9169	345.3	311.8	422.4		0.842812	0.75314	0.896625		0.830859	0.0724854
897	53760.8	53760.8	14.9336	352.3	327.7	422.5		0.859897	0.791546	0.896837		0.849427	0.0534209
898	53820.8	53820.8	14.9502	353.3	330.8	424		0.862338	0.799034	0.900021		0.853798	0.0510325
899	53880.8	53880.8	14.9669	356.8	332.8	426.8		0.870881	0.803865	0.905965		0.860237	0.0518756
900	53940.8	53940.8	14.9836	357.3	332.4	424.1		0.872102	0.802899	0.900233		0.858411	0.0500908
901	54000.8	54000.8	15.0002	353.6	317.7	426.4		0.863071	0.767391	0.905116		0.845193	0.0705813
902	54060.8	54060.8	15.0169	356.6	336.7	432.4		0.870393	0.813285	0.917852		0.867177	0.0523576
903	54120.8	54120.8	15.0336	360.7	334.8	431.3		0.8804	0.808696	0.915517		0.868204	0.0544449
904	54180.8	54180.8	15.0502	358.4	339.7	433.5		0.874786	0.820531	0.920187		0.871835	0.0498932
905	54240.8	54240.8	15.0669	360.9	339.8	433.7		0.880888	0.820773	0.920611		0.874091	0.0502651
906	54300.8	54300.8	15.0836	355.8	326.1	432.3		0.86844	0.787681	0.91764		0.85792	0.0656148
907	54360.8	54360.8	15.1002	363.2	341.2	433.2		0.886502	0.824155	0.91955		0.876736	0.0484418
908	54420.8	54420.8	15.1169	363.2	343.9	438.4		0.886502	0.830676	0.930588		0.882589	0.0500707
909	54480.8	54480.8	15.1336	364	346.8	434		0.888455	0.837681	0.921248		0.882461	0.0421047
910	54540.8	54540.8	15.1502	367.7	350.5	436.6		0.897486	0.846618	0.926767		0.89029	0.040556
911	54600.8	54600.8	15.1669	359.4	333.8	437		0.877227	0.80628	0.927616		0.870375	0.0609576
912	54660.8	54660.8	15.1836	367.6	353.1	436.9		0.897242	0.852899	0.927404		0.892515	0.037477
913	54720.8	54720.8	15.2002	367.1	351.4	437.7		0.896021	0.848792	0.929102		0.891305	0.0403621
914	54780.8	54780.8	15.2169	370.4	353.7	437.1		0.904076	0.854348	0.927828		0.895417	0.0374977
915	54840.8	54840.8	15.2336	369.9	355.1	440.4		0.902856	0.857729	0.934833		0.898473	0.0387384
916	54900.8	54900.8	15.2502	372.6	342.9	440.2		0.909446	0.828261	0.934409		0.890705	0.0555001
917	54960.8	54960.8	15.2669	370.9	357.7	440.3		0.905297	0.86401	0.934621		0.901309	0.0354742
918	55020.8	55020.8	15.2836	373.6	360.2	441.2		0.911887	0.870048	0.936532		0.906156	0.0336101
919	55080.8	55080.8	15.3002	374.4	360.1	439.3		0.913839	0.869807	0.932498		0.905382	0.0321903
920	55140.8	55140.8	15.3169	374.5	361.9	442.2		0.914083	0.874155	0.938654		0.908964	0.0325531
921	55200.8	55200.8	15.3336	373.9	346.3	443		0.912619	0.836473	0.940352		0.896482	0.0537868
922	55260.8	55260.8	15.3502	377.5	362.6	439.4		0.921406	0.875845	0.932711		0.909987	0.0301032
923	55320.8	55320.8	15.3669	378.5	361.9	441.9		0.923847	0.874155	0.938017		0.912006	0.0335375
924	55380.8	55380.8	15.3836	377.3	362.4	440.7		0.920918	0.875362	0.93547		0.910583	0.0313582
925	55440.8	55440.8	15.4002	377.7	368.5	440.8		0.921894	0.890097	0.935682		0.915891	0.0233783
926	55500.8	55500.8	15.4169	375.7	353.9	443.9		0.917012	0.854831	0.942263		0.904702	0.0449971
927	55560.8	55560.8	15.4336	381.3	369.5	445.7		0.930681	0.892512	0.946084		0.923092	0.0275802
928	55620.8	55620.8	15.4502	380.7	371.2	441.9		0.929216	0.896618	0.938017		0.921284	0.0218097
929	55680.8	55680.8	15.4669	382.9	368.8	443.9		0.934586	0.890821	0.942263		0.922557	0.0277505
930	55740.8	55740.8	15.4836	389.6	373.6	444.2		0.95094	0.902415	0.9429		0.932085	0.0260071
931	55800.8	55800.8	15.5002	380.5	360.4	448.1		0.928728	0.870531	0.951178		0.916813	0.0416228
932	55860.8	55860.8	15.5169	380.9	374	446		0.929705	0.903382	0.94672		0.926602	0.0218353
933	55920.8	55920.8	15.5336	384.7	374.7	447.6		0.93898	0.905072	0.950117		0.93139	0.0234618
934	55980.8	55980.8	15.5502	384	376.4	445		0.937271	0.909179	0.944598		0.930349	0.0186966
935	56040.8	56040.8	15.5669	388.7	381.4	448.7		0.948743	0.921256	0.952452		0.940817	0.0170414
936	56100.8	56100.8	15.5836	381.5	366.3	447.1		0.931169	0.884783	0.949055		0.921669	0.0331728
937	56160.8	56160.8	15.6002	388.1	381.9	452.2		0.947278	0.922464	0.959881		0.943208	0.0190379
938	56220.8	56220.8	15.6169	385.4	381.8	446.6		0.940688	0.922222	0.947994		0.936968	0.0132826
939	56280.8	56280.8	15.6336	387	382.2	454		0.944594	0.923188	0.963702		0.943828	0.0202676
940	56340.8	56340.8	15.6502	385.8	383.1	450		0.941665	0.925362	0.955211		0.940746	0.0149456
941	56400.8	56400.8	15.6669	388.8	373.9	452.9		0.948987	0.90314	0.961367		0.937831	0.0306746
942	56460.8	56460.8	15.6836	387.8	383.5	453.5		0.946546	0.926329	0.962641		0.945172	0.018195
943	56520.8	56520.8	15.7002	393	384.9	454		0.959238	0.92971	0.963702		0.950884	0.018472
944	56580.8	56580.8	15.7169	389.1	386.4	455.7		0.949719	0.933333	0.967311		0.950121	0.0169922
945	56640.8	56640.8	15.7336	391.1	387	455.3		0.954601	0.934783	0.966461		0.951948	0.0160051
946	56700.8	56700.8	15.7502	389	375.7	454.6		0.949475	0.907488	0.964976		0.940646	0.0297434
947	56760.8	56760.8	15.7669	389.4	386.5	457.8		0.950452	0.933575	0.971768		0.951932	0.0191396
948	56820.8	56820.8	15.7836	390.6	388.5	455.5		0.953381	0.938406	0.966886		0.952891	0.0142464
949	56880.8	56880.8	15.8002	393.4	388.9	457.2		0.960215	0.939372	0.970495		0.956694	0.0158572
950	56940.8	56940.8	15.8169	392.1	390.7	456		0.957042	0.94372	0.967947		0.956236	0.0121338
951	57000.8	57000.8	15.8336	393.6	380.1	455.5		0.960703	0.918116	0.966886		0.948568	0.0265531
952	57060.8	57060.8	15.8502	388	389.1	463		0.947034	0.939855	0.982806		0.956565	0.0230071
953	57120.8	57120.8	15.8669	389.7	390.6	460.8		0.951184	0.943478	0.978136		0.957599	0.0181979
954	57180.8	57180.8	15.8836	391.3	394	460.4		0.955089	0.951691	0.977287		0.961356	0.0139013
955	57240.8	57240.8	15.9002	394.2	396.7	463.3		0.962167	0.958213	0.983443		0.967941	0.01357
956	57300.8	57300.8	15.9169	393.7	383.5	461.2		0.960947	0.926329	0.978985		0.95542	0.0267599
957	57360.8	57360.8	15.9336	391.7	395.3	458.9		0.956065	0.954831	0.974103		0.961666	0.0107881
958	57420.8	57420.8	15.9502	391.3	394.1	458.9		0.955089	0.951932	0.974103		0.960375	0.0119934
959	57480.8	57480.8	15.9669	390.4	399.7	459.1		0.952892	0.965459	0.974528		0.964293	0.0108647
960	57540.8	57540.8	15.9836	393.2	400.3	463.5		0.959727	0.966908	0.983868		0.970167	0.0123961
961	57600.8	57600.8	16.0002	397.9	387.2	459.8		0.971198	0.935266	0.976014		0.960826	0.0222663
962	57660.8	57660.8	16.0169	396	399.9	461.5		0.966561	0.965942	0.979622		0.970708	0.00772577
963	57720.8	57720.8	16.0336	393.1	400.4	465		0.959483	0.96715	0.987052		0.971228	0.0142298
964	57780.8	57780.8	16.0502	396.3	399	463.8		0.967293	0.963768	0.984504		0.971855	0.0110954
965	57840.8	57840.8	16.0669	394.7	403.9	467.2		0.963388	0.975604	0.991722		0.976904	0.0142115
966	57900.8	57900.8	16.0836	397.5	394.9	467		0.970222	0.953865	0.991297		0.971795	0.0187656
967	57960.8	57960.8	16.1002	397.3	401.7	467.4		0.969734	0.97029	0.992146		0.97739	0.0127822
968	58020.8	58020.8	16.1169	394.4	403	465.6		0.962656	0.97343	0.988325		0.974804	0.0128898
969	58080.8	58080.8	16.1336	397.3	403.5	467		0.969734	0.974638	0.991297		0.978556	0.011303
970	58140.8	58140.8	16.1502	399.8	407.3	467.8		0.975836	0.983816	0.992995		0.984216	0.00858654
971	58200.8	58200.8	16.1669	397.2	395.1	465.2		0.96949	0.954348	0.987476		0.970438	0.0165845
972	58260.8	58260.8	16.1836	395.8	406.1	466.8		0.966073	0.980918	0.990872		0.979288	0.01248
973	58320.8	58320.8	16.2002	397.9	403.7	464.8		0.971198	0.975121	0.986627		0.977649	0.00801894
974	58380.8	58380.8	16.2169	394.7	409.8	468.9		0.963388	0.989855	0.99533		0.982858	0.0170821
975	58440.8	58440.8	16.2336	397.5	408.2	466		0.970222	0.98599	0.989174		0.981796	0.0101486
976	58500.8	58500.8	16.2502	393.7	399.4	466.8		0.960947	0.964734	0.990872		0.972185	0.0162945
977	58560.8	58560.8	16.2669	396.2	411.7	465.5		0.967049	0.994444	0.988113		0.983202	0.0143427
978	58620.8	58620.8	16.2836	398.6	409.1	469.1		0.972907	0.988164	0.995755		0.985609	0.0116362
979	58680.8	58680.8	16.3002	395.3	410.7	467		0.964852	0.992029	0.991297		0.982726	0.0154835
980	58740.8	58740.8	16.3169	396	412.2	465.8		0.966561	0.995652	0.98875		0.983654	0.0152003
981	58800.8	58800.8	16.3336	398.7	400.2	464.9		0.973151	0.966667	0.986839		0.975552	0.0102985
982	58860.8	58860.8	16.3502	394.8	410.6	464.3		0.963632	0.991787	0.985566		0.980328	0.0147904
983	58920.8	58920.8	16.3669	393.9	410.8	463.8		0.961435	0.992271	0.984504		0.979403	0.0160381
984	58980.8	58980.8	16.3836	396.8	408.1	461.7		0.968514	0.985749	0.980047		0.978103	0.00878048
985	59040.8	59040.8	16.4002	398	408.9	467.6		0.971443	0.987681	0.992571		0.983898	0.0110604
986	59100.8	59100.8	16.4169	398.4	403.7	462.2		0.972419	0.975121	0.981108		0.976216	0.00444691
987	59160.8	59160.8	16.4336	394.2	411	464.5		0.962167	0.992754	0.98599		0.980304	0.0160664
988	59220.8	59220.8	16.4502	396.2	412.9	466.7		0.967049	0.997343	0.99066		0.985017	0.0159158
989	59280.8	59280.8	16.4669	393.4	413.1	467.2		0.960215	0.997826	0.991722		0.983254	0.0201848
990	59340.8	59340.8	16.4836	395	411.2	461.9		0.96412	0.993237	0.980471		0.979276	0.0145951
991	59400.8	59400.8	16.5002	393.3	404	462.6		0.959971	0.975845	0.981957		0.972591	0.0113487
992	59460.8	59460.8	16.5169	394.5	413.1	463.7		0.9629	0.997826	0.984292		0.981673	0.0176099
993	59520.8	59520.8	16.5336	397	414	462.9		0.969002	1	0.982594		0.983865	0.0155382
994	59580.8	59580.8	16.5502	397.8	413.1	467		0.970954	0.997826	0.991297		0.986692	0.0140151
995	59640.8	59640.8	16.5669	397.7	411.9	461.4		0.97071	0.994928	0.97941		0.981683	0.0122675
996	59700.8	59700.8	16.5836	399.4	405	461.9		0.97486	0.978261	0.980471		0.977864	0.00282677
997	59760.8	59760.8	16.6002	393.5	410.6	462.7		0.960459	0.991787	0.982169		0.978139	0.0160485
998	59820.8	59820.8	16.6169	393.8	410.9	464.7		0.961191	0.992512	0.986415		0.980039	0.0166053
999	59880.8	59880.8	16.6336	398.8	411.4	464.5		0.973395	0.99372	0.98599		0.984368	0.0102589
1000	59940.8	59940.8	16.6502	398.9	409.4	467.8		0.973639	0.988889	0.992995		0.985174	0.0101985
1	0			407.3	408.1	466.4		0.994142	0.985749	0.990023		0.989971	0.00419687
2	119.99	60060.8	16.6836	402.8	398.1	465.3		0.983158	0.961594	0.987688		0.97748	0.013943
3	239.98	60180.8	16.7169	400	408.3	463.4		0.976324	0.986232	0.983655		0.98207	0.00514049
4	360.01	60300.8	16.7502	396.3	406.5	462.1		0.967293	0.981884	0.980896		0.976691	0.00815376
5	480	60420.8	16.7836	402.3	398.2	463.9		0.981938	0.961836	0.984717		0.976163	0.0124857
6	599.99	60540.8	16.8169	400.3	403.5	466.1		0.977056	0.974638	0.989387		0.98036	0.00791003
7	719.98	60660.8	16.8502	400.9	404.8	467.1		0.978521	0.977778	0.991509		0.982603	0.00772229
8	839.97	60780.8	16.8836	401.7	395.5	464.4		0.980474	0.955314	0.985778		0.973855	0.0162747
9	960.01	60900.8	16.9169	401.5	406	465.2		0.979985	0.980676	0.987476		0.982713	0.00413977
10	1079.99	61020.8	16.9502	402.4	404	464.8		0.982182	0.975845	0.986627		0.981552	0.00541841
11	1199.98	61140.8	16.9836	403	398.4	461.9		0.983647	0.962319	0.980471		0.975479	0.011507
12	1319.97	61260.8	17.0169	401.8	404.1	464		0.980718	0.976087	0.984929		0.980578	0.00442262
13	1440.01	61380.8	17.0502	403.5	404.9	466.2		0.984867	0.978019	0.989599		0.984162	0.00582187
14	1560	61500.8	17.0836	404.9	396.3	465.7		0.988284	0.957246	0.988537		0.978023	0.0179932
15	1679.99	61620.8	17.1169	403.6	401.2	468.4		0.985111	0.969082	0.994269		0.982821	0.0127486
16	1799.97	61740.8	17.1502	404.7	403	471.1		0.987796	0.97343	1		0.987075	0.0132997
17	1920.01	61860.8	17.1836	405.3	390	469.5		0.98926	0.942029	0.996604		0.975964	0.0296174
18	2040	61980.8	17.2169	400.1	402.1	468.4		0.976568	0.971256	0.994269		0.980698	0.0120493
19	2159.99	62100.8	17.2502	401.7	401.3	467.8		0.980474	0.969324	0.992995		0.980931	0.0118423
20	2279.98	62220.8	17.2836	407.1	391.7	468.3		0.993654	0.946135	0.994056		0.977949	0.0275518
21	2399.97	62340.8	17.3169	402.4	397.3	468.3		0.982182	0.959662	0.994056		0.978633	0.0174697
[truncated: 171 more rows]

## Sheet: mixed
time before measurment started [s]
560
		h
[truncated: 1,459 more rows]

## Sheet: shaking
	time before measurment started [s]
[truncated: 1,142 more rows]

[truncated: 40 more sheets: shaking_NR, shaking_topped, idle_topped, shaking+EDC, shaking+EDC_abs, fiber_urea250mM, fiber_urea850, fiber_guanidine250, fiber_guanidine850, fiber_NaCl250, fiber_NaCl850, EDU, below_CCC, absorbance-ThT, suprression_data, FRAP_directly, FRAP_3days, IR_coacervate, IR_fiber, coac_10mMEDC …]
